# Supplementary material for: Femtosecond laser hierarchical surface restructuring for next generation neural interfacing electrodes and microelectrode arrays
Source: Sci Rep. 2022 Aug 17;12:13966. doi: 10.1038/s41598-022-18161-4 (PMC9385846; doi:10.1038/s41598-022-18161-4)
Supplement: Supplementary file 1 — Supplementary Information. [file 41598_2022_18161_MOESM1_ESM.xlsx]

## Sheet: Fig 10 - CV Plots
Voltage (V)	3.35 W	2.90 W	2.44 W	1.98 W	1.52 W	1.07 W	0.61 W	Voltage (V)	Bare Pt-Ir	Voltage (V)	TiN
-0.598	-0.000648	-0.000601	-0.000609	-0.000569	-0.00051	-0.000368	-0.000161	-0.598	-6.65e-06	-0.598	-0.000455
-0.596	-0.000631	-0.000583	-0.000591	-0.000552	-0.000494	-0.000355	-0.000152	-0.596	-6.06e-06	-0.596	-0.000435
-0.594	-0.000615	-0.000567	-0.000575	-0.000536	-0.000479	-0.000343	-0.000144	-0.594	-5.66e-06	-0.594	-0.000417
-0.592	-0.000599	-0.000551	-0.000559	-0.000521	-0.000465	-0.000333	-0.000138	-0.592	-5.29e-06	-0.592	-0.0004
-0.59	-0.000584	-0.000537	-0.000544	-0.000507	-0.000452	-0.000322	-0.000132	-0.59	-5.02e-06	-0.59	-0.000383
-0.588	-0.00057	-0.000522	-0.000529	-0.000493	-0.000439	-0.000313	-0.000127	-0.588	-4.78e-06	-0.588	-0.000367
-0.586	-0.000555	-0.000508	-0.000515	-0.000479	-0.000427	-0.000304	-0.000122	-0.586	-4.55e-06	-0.586	-0.000351
-0.584	-0.000542	-0.000495	-0.000502	-0.000467	-0.000416	-0.000295	-0.000117	-0.584	-4.4e-06	-0.584	-0.000337
-0.582	-0.000528	-0.000482	-0.000489	-0.000454	-0.000404	-0.000287	-0.000113	-0.582	-4.21e-06	-0.582	-0.000322
-0.58	-0.000515	-0.000469	-0.000476	-0.000442	-0.000393	-0.000279	-0.000109	-0.58	-4.08e-06	-0.58	-0.000308
-0.578	-0.000502	-0.000457	-0.000463	-0.00043	-0.000383	-0.000271	-0.000105	-0.578	-3.95e-06	-0.578	-0.000295
-0.576	-0.00049	-0.000444	-0.000451	-0.000418	-0.000373	-0.000263	-0.000101	-0.576	-3.82e-06	-0.576	-0.000282
-0.574	-0.000478	-0.000433	-0.000439	-0.000407	-0.000363	-0.000256	-9.73e-05	-0.574	-3.74e-06	-0.574	-0.00027
-0.572	-0.000466	-0.000421	-0.000428	-0.000396	-0.000353	-0.000249	-9.4e-05	-0.572	-3.61e-06	-0.572	-0.000258
-0.57	-0.000454	-0.00041	-0.000416	-0.000386	-0.000343	-0.000242	-9.07e-05	-0.57	-3.54e-06	-0.57	-0.000246
-0.568	-0.000443	-0.000399	-0.000405	-0.000375	-0.000334	-0.000235	-8.76e-05	-0.568	-3.47e-06	-0.568	-0.000234
-0.566	-0.000432	-0.000388	-0.000395	-0.000365	-0.000325	-0.000229	-8.45e-05	-0.566	-3.37e-06	-0.566	-0.000224
-0.564	-0.000421	-0.000377	-0.000384	-0.000355	-0.000316	-0.000222	-8.17e-05	-0.564	-3.33e-06	-0.564	-0.000213
-0.562	-0.00041	-0.000367	-0.000374	-0.000345	-0.000308	-0.000216	-7.89e-05	-0.562	-3.24e-06	-0.562	-0.000202
-0.56	-0.000399	-0.000357	-0.000363	-0.000335	-0.000299	-0.00021	-7.62e-05	-0.56	-3.2e-06	-0.56	-0.000193
-0.558	-0.000389	-0.000347	-0.000354	-0.000326	-0.000291	-0.000204	-7.37e-05	-0.558	-3.15e-06	-0.558	-0.000183
-0.556	-0.000379	-0.000337	-0.000344	-0.000317	-0.000283	-0.000198	-7.12e-05	-0.556	-3.07e-06	-0.556	-0.000173
-0.554	-0.000369	-0.000328	-0.000334	-0.000308	-0.000275	-0.000192	-6.88e-05	-0.554	-3.05e-06	-0.554	-0.000164
-0.552	-0.000359	-0.000318	-0.000325	-0.000299	-0.000267	-0.000187	-6.65e-05	-0.552	-2.97e-06	-0.552	-0.000155
-0.55	-0.000349	-0.000309	-0.000316	-0.00029	-0.000259	-0.000181	-6.43e-05	-0.55	-2.94e-06	-0.55	-0.000146
-0.548	-0.000339	-0.0003	-0.000306	-0.000282	-0.000252	-0.000176	-6.23e-05	-0.548	-2.9e-06	-0.548	-0.000138
-0.546	-0.00033	-0.000291	-0.000298	-0.000273	-0.000245	-0.000171	-6.02e-05	-0.546	-2.85e-06	-0.546	-0.000129
-0.544	-0.000321	-0.000282	-0.000289	-0.000265	-0.000237	-0.000166	-5.83e-05	-0.544	-2.83e-06	-0.544	-0.000121
-0.542	-0.000312	-0.000274	-0.00028	-0.000257	-0.00023	-0.000161	-5.64e-05	-0.542	-2.75e-06	-0.542	-0.000113
-0.54	-0.000303	-0.000265	-0.000272	-0.000249	-0.000223	-0.000156	-5.46e-05	-0.54	-2.73e-06	-0.54	-0.000106
-0.538	-0.000294	-0.000257	-0.000264	-0.000241	-0.000217	-0.000151	-5.29e-05	-0.538	-2.7e-06	-0.538	-9.79e-05
-0.536	-0.000285	-0.000249	-0.000255	-0.000234	-0.00021	-0.000147	-5.11e-05	-0.536	-2.64e-06	-0.536	-9.07e-05
-0.534	-0.000277	-0.000241	-0.000247	-0.000226	-0.000203	-0.000142	-4.96e-05	-0.534	-2.64e-06	-0.534	-8.34e-05
-0.532	-0.000268	-0.000233	-0.000239	-0.000219	-0.000197	-0.000138	-4.8e-05	-0.532	-2.58e-06	-0.532	-7.64e-05
-0.53	-0.00026	-0.000225	-0.000232	-0.000212	-0.000191	-0.000133	-4.65e-05	-0.53	-2.57e-06	-0.53	-6.97e-05
-0.528	-0.000252	-0.000217	-0.000224	-0.000204	-0.000184	-0.000129	-4.51e-05	-0.528	-2.53e-06	-0.528	-6.29e-05
-0.526	-0.000244	-0.00021	-0.000217	-0.000197	-0.000178	-0.000125	-4.36e-05	-0.526	-2.49e-06	-0.526	-5.65e-05
-0.524	-0.000236	-0.000203	-0.000209	-0.000191	-0.000172	-0.000121	-4.23e-05	-0.524	-2.48e-06	-0.524	-5.01e-05
-0.522	-0.000228	-0.000195	-0.000202	-0.000184	-0.000166	-0.000117	-4.09e-05	-0.522	-2.43e-06	-0.522	-4.38e-05
-0.52	-0.000221	-0.000188	-0.000195	-0.000177	-0.000161	-0.000113	-3.97e-05	-0.52	-2.42e-06	-0.52	-3.79e-05
-0.518	-0.000213	-0.000181	-0.000188	-0.000171	-0.000155	-0.000109	-3.85e-05	-0.518	-2.4e-06	-0.518	-3.18e-05
-0.516	-0.000206	-0.000174	-0.000181	-0.000164	-0.00015	-0.000105	-3.73e-05	-0.516	-2.35e-06	-0.516	-2.61e-05
-0.514	-0.000198	-0.000168	-0.000174	-0.000158	-0.000144	-0.000102	-3.62e-05	-0.514	-2.35e-06	-0.514	-2.04e-05
-0.512	-0.000191	-0.000161	-0.000168	-0.000152	-0.000139	-9.82e-05	-3.5e-05	-0.512	-2.3e-06	-0.512	-1.48e-05
-0.51	-0.000184	-0.000154	-0.000161	-0.000146	-0.000133	-9.46e-05	-3.39e-05	-0.51	-2.28e-06	-0.51	-9.48e-06
-0.508	-0.000177	-0.000148	-0.000155	-0.00014	-0.000128	-9.12e-05	-3.29e-05	-0.508	-2.27e-06	-0.508	-4.03e-06
-0.506	-0.00017	-0.000141	-0.000148	-0.000134	-0.000123	-8.79e-05	-3.19e-05	-0.506	-2.22e-06	-0.506	1.05e-06
-0.504	-0.000163	-0.000135	-0.000142	-0.000128	-0.000118	-8.46e-05	-3.09e-05	-0.504	-2.22e-06	-0.504	6.2e-06
-0.502	-0.000157	-0.000129	-0.000136	-0.000122	-0.000113	-8.14e-05	-3e-05	-0.502	-2.17e-06	-0.502	1.12e-05
-0.5	-0.00015	-0.000123	-0.00013	-0.000117	-0.000108	-7.8e-05	-2.89e-05	-0.5	-2.16e-06	-0.5	1.62e-05
-0.498	-0.000143	-0.000117	-0.000124	-0.000111	-0.000104	-7.5e-05	-2.81e-05	-0.498	-2.15e-06	-0.498	2.11e-05
-0.496	-0.000137	-0.000111	-0.000118	-0.000106	-9.9e-05	-7.2e-05	-2.72e-05	-0.496	-2.1e-06	-0.496	2.56e-05
-0.494	-0.000131	-0.000105	-0.000112	-0.0001	-9.44e-05	-6.9e-05	-2.64e-05	-0.494	-2.11e-06	-0.494	3.03e-05
-0.492	-0.000125	-9.94e-05	-0.000107	-9.51e-05	-8.99e-05	-6.62e-05	-2.56e-05	-0.492	-2.06e-06	-0.492	3.47e-05
-0.49	-0.000118	-9.38e-05	-0.000101	-9.01e-05	-8.56e-05	-6.34e-05	-2.48e-05	-0.49	-2.05e-06	-0.49	3.9e-05
-0.488	-0.000112	-8.84e-05	-9.56e-05	-8.5e-05	-8.12e-05	-6.06e-05	-2.4e-05	-0.488	-2.04e-06	-0.488	4.34e-05
-0.486	-0.000107	-8.29e-05	-9.02e-05	-8.01e-05	-7.71e-05	-5.79e-05	-2.32e-05	-0.486	-1.99e-06	-0.486	4.75e-05
-0.484	-0.000101	-7.76e-05	-8.5e-05	-7.53e-05	-7.29e-05	-5.52e-05	-2.25e-05	-0.484	-2e-06	-0.484	5.17e-05
-0.482	-9.5e-05	-7.24e-05	-7.98e-05	-7.04e-05	-6.88e-05	-5.27e-05	-2.18e-05	-0.482	-1.96e-06	-0.482	5.57e-05
-0.48	-8.94e-05	-6.73e-05	-7.47e-05	-6.58e-05	-6.49e-05	-5.01e-05	-2.1e-05	-0.48	-1.96e-06	-0.48	5.95e-05
-0.478	-8.38e-05	-6.22e-05	-6.97e-05	-6.11e-05	-6.08e-05	-4.76e-05	-2.04e-05	-0.478	-1.94e-06	-0.478	6.35e-05
-0.476	-7.84e-05	-5.73e-05	-6.47e-05	-5.67e-05	-5.71e-05	-4.52e-05	-1.97e-05	-0.476	-1.9e-06	-0.476	6.72e-05
-0.474	-7.31e-05	-5.24e-05	-5.99e-05	-5.23e-05	-5.33e-05	-4.27e-05	-1.9e-05	-0.474	-1.9e-06	-0.474	7.1e-05
-0.472	-6.78e-05	-4.76e-05	-5.51e-05	-4.78e-05	-4.95e-05	-4.04e-05	-1.83e-05	-0.472	-1.86e-06	-0.472	7.46e-05
-0.47	-6.26e-05	-4.28e-05	-5.05e-05	-4.36e-05	-4.59e-05	-3.81e-05	-1.77e-05	-0.47	-1.86e-06	-0.47	7.81e-05
-0.468	-5.74e-05	-3.82e-05	-4.59e-05	-3.93e-05	-4.22e-05	-3.59e-05	-1.71e-05	-0.468	-1.85e-06	-0.468	8.17e-05
-0.466	-5.24e-05	-3.36e-05	-4.13e-05	-3.52e-05	-3.88e-05	-3.37e-05	-1.64e-05	-0.466	-1.8e-06	-0.466	8.5e-05
-0.464	-4.75e-05	-2.91e-05	-3.69e-05	-3.12e-05	-3.53e-05	-3.15e-05	-1.59e-05	-0.464	-1.81e-06	-0.464	8.84e-05
-0.462	-4.26e-05	-2.47e-05	-3.25e-05	-2.71e-05	-3.19e-05	-2.94e-05	-1.53e-05	-0.462	-1.78e-06	-0.462	9.17e-05
-0.46	-3.78e-05	-2.04e-05	-2.81e-05	-2.32e-05	-2.86e-05	-2.73e-05	-1.47e-05	-0.46	-1.77e-06	-0.46	9.49e-05
-0.458	-3.31e-05	-1.61e-05	-2.39e-05	-1.93e-05	-2.52e-05	-2.53e-05	-1.41e-05	-0.458	-1.76e-06	-0.458	9.82e-05
-0.456	-2.84e-05	-1.19e-05	-1.97e-05	-1.55e-05	-2.21e-05	-2.33e-05	-1.35e-05	-0.456	-1.72e-06	-0.456	0.000101
-0.454	-2.39e-05	-7.77e-06	-1.56e-05	-1.18e-05	-1.89e-05	-2.13e-05	-1.3e-05	-0.454	-1.73e-06	-0.454	0.000104
-0.452	-1.94e-05	-3.68e-06	-1.16e-05	-8.01e-06	-1.57e-05	-1.94e-05	-1.24e-05	-0.452	-1.69e-06	-0.452	0.000107
-0.45	-1.49e-05	3.33e-07	-7.58e-06	-4.5e-06	-1.28e-05	-1.75e-05	-1.19e-05	-0.45	-1.68e-06	-0.45	0.00011
-0.448	-1.06e-05	4.23e-06	-3.74e-06	-8.74e-07	-9.7e-06	-1.56e-05	-1.14e-05	-0.448	-1.68e-06	-0.448	0.000113
-0.446	-6.27e-06	8.16e-06	1.89e-07	2.61e-06	-6.79e-06	-1.38e-05	-1.09e-05	-0.446	-1.64e-06	-0.446	0.000116
-0.444	-2.03e-06	1.19e-05	3.93e-06	6.02e-06	-3.89e-06	-1.2e-05	-1.04e-05	-0.444	-1.65e-06	-0.444	0.000119
-0.442	2.12e-06	1.57e-05	7.66e-06	9.47e-06	-9.98e-07	-1.03e-05	-9.85e-06	-0.442	-1.61e-06	-0.442	0.000121
-0.44	6.19e-06	1.94e-05	1.13e-05	1.27e-05	1.72e-06	-8.53e-06	-9.37e-06	-0.44	-1.61e-06	-0.44	0.000124
-0.438	1.02e-05	2.3e-05	1.49e-05	1.6e-05	4.55e-06	-6.87e-06	-8.93e-06	-0.438	-1.6e-06	-0.438	0.000127
-0.436	1.42e-05	2.66e-05	1.85e-05	1.92e-05	7.19e-06	-5.23e-06	-8.39e-06	-0.436	-1.56e-06	-0.436	0.000129
-0.434	1.81e-05	3.01e-05	2.19e-05	2.23e-05	9.87e-06	-3.52e-06	-7.95e-06	-0.434	-1.57e-06	-0.434	0.000132
-0.432	2.19e-05	3.35e-05	2.54e-05	2.55e-05	1.25e-05	-1.97e-06	-7.5e-06	-0.432	-1.54e-06	-0.432	0.000134
-0.43	2.57e-05	3.69e-05	2.88e-05	2.85e-05	1.5e-05	-3.19e-07	-7.02e-06	-0.43	-1.54e-06	-0.43	0.000136
-0.428	2.94e-05	4.03e-05	3.2e-05	3.16e-05	1.76e-05	1.22e-06	-6.58e-06	-0.428	-1.53e-06	-0.428	0.000139
-0.426	3.31e-05	4.36e-05	3.54e-05	3.45e-05	2.01e-05	2.72e-06	-6.07e-06	-0.426	-1.49e-06	-0.426	0.000141
-0.424	3.67e-05	4.68e-05	3.85e-05	3.74e-05	2.25e-05	4.27e-06	-5.69e-06	-0.424	-1.51e-06	-0.424	0.000144
-0.422	4.02e-05	5e-05	4.17e-05	4.03e-05	2.5e-05	5.67e-06	-5.22e-06	-0.422	-1.46e-06	-0.422	0.000146
-0.42	4.37e-05	5.31e-05	4.49e-05	4.3e-05	2.73e-05	7.2e-06	-4.76e-06	-0.42	-1.46e-06	-0.42	0.000148
-0.418	4.72e-05	5.62e-05	4.79e-05	4.59e-05	2.97e-05	8.64e-06	-4.36e-06	-0.418	-1.46e-06	-0.418	0.00015
-0.416	5.05e-05	5.93e-05	5.1e-05	4.85e-05	3.19e-05	1e-05	-3.89e-06	-0.416	-1.42e-06	-0.416	0.000152
-0.414	5.39e-05	6.22e-05	5.39e-05	5.12e-05	3.42e-05	1.15e-05	-3.53e-06	-0.414	-1.43e-06	-0.414	0.000154
-0.412	5.71e-05	6.51e-05	5.68e-05	5.39e-05	3.64e-05	1.28e-05	-3.07e-06	-0.412	-1.4e-06	-0.412	0.000156
-0.41	6.03e-05	6.8e-05	5.97e-05	5.64e-05	3.86e-05	1.42e-05	-2.66e-06	-0.41	-1.4e-06	-0.41	0.000158
-0.408	6.35e-05	7.09e-05	6.26e-05	5.91e-05	4.08e-05	1.55e-05	-2.27e-06	-0.408	-1.39e-06	-0.408	0.00016
-0.406	6.66e-05	7.37e-05	6.54e-05	6.16e-05	4.29e-05	1.68e-05	-1.83e-06	-0.406	-1.36e-06	-0.406	0.000162
-0.404	6.97e-05	7.64e-05	6.81e-05	6.4e-05	4.5e-05	1.82e-05	-1.48e-06	-0.404	-1.37e-06	-0.404	0.000164
-0.402	7.28e-05	7.92e-05	7.09e-05	6.66e-05	4.71e-05	1.94e-05	-1.03e-06	-0.402	-1.34e-06	-0.402	0.000166
-0.4	7.57e-05	8.19e-05	7.36e-05	6.89e-05	4.91e-05	2.07e-05	-6.44e-07	-0.4	-1.34e-06	-0.4	0.000168
-0.398	7.87e-05	8.45e-05	7.62e-05	7.13e-05	5.12e-05	2.2e-05	-2.86e-07	-0.398	-1.33e-06	-0.398	0.00017
-0.396	8.16e-05	8.71e-05	7.89e-05	7.36e-05	5.31e-05	2.32e-05	1.69e-07	-0.396	-1.3e-06	-0.396	0.000171
-0.394	8.45e-05	8.96e-05	8.14e-05	7.59e-05	5.51e-05	2.44e-05	4.73e-07	-0.394	-1.31e-06	-0.394	0.000173
-0.392	8.73e-05	9.22e-05	8.4e-05	7.83e-05	5.71e-05	2.56e-05	9.18e-07	-0.392	-1.29e-06	-0.392	0.000175
-0.39	9e-05	9.47e-05	8.65e-05	8.04e-05	5.89e-05	2.68e-05	1.28e-06	-0.39	-1.28e-06	-0.39	0.000177
-0.388	9.28e-05	9.71e-05	8.89e-05	8.27e-05	6.09e-05	2.8e-05	1.63e-06	-0.388	-1.28e-06	-0.388	0.000178
-0.386	9.55e-05	9.95e-05	9.13e-05	8.48e-05	6.26e-05	2.91e-05	2.07e-06	-0.386	-1.25e-06	-0.386	0.00018
-0.384	9.81e-05	0.000102	9.37e-05	8.7e-05	6.45e-05	3.03e-05	2.38e-06	-0.384	-1.26e-06	-0.384	0.000182
-0.382	0.000101	0.000104	9.61e-05	8.92e-05	6.64e-05	3.15e-05	2.83e-06	-0.382	-1.23e-06	-0.382	0.000183
-0.38	0.000103	0.000107	9.84e-05	9.12e-05	6.8e-05	3.26e-05	3.18e-06	-0.38	-1.23e-06	-0.38	0.000185
-0.378	0.000106	0.000109	0.000101	9.33e-05	6.99e-05	3.37e-05	3.51e-06	-0.378	-1.22e-06	-0.378	0.000186
-0.376	0.000108	0.000111	0.000103	9.53e-05	7.16e-05	3.48e-05	3.94e-06	-0.376	-1.19e-06	-0.376	0.000188
-0.374	0.000111	0.000113	0.000105	9.73e-05	7.34e-05	3.59e-05	4.25e-06	-0.374	-1.21e-06	-0.374	0.000189
-0.372	0.000113	0.000116	0.000107	9.94e-05	7.51e-05	3.7e-05	4.65e-06	-0.372	-1.18e-06	-0.372	0.000191
-0.37	0.000116	0.000118	0.00011	0.000101	7.67e-05	3.81e-05	5.01e-06	-0.37	-1.18e-06	-0.37	0.000192
-0.368	0.000118	0.00012	0.000112	0.000103	7.85e-05	3.91e-05	5.33e-06	-0.368	-1.18e-06	-0.368	0.000194
-0.366	0.00012	0.000122	0.000114	0.000105	8e-05	4.02e-05	5.75e-06	-0.366	-1.15e-06	-0.366	0.000195
-0.364	0.000123	0.000124	0.000116	0.000107	8.17e-05	4.13e-05	6.04e-06	-0.364	-1.17e-06	-0.364	0.000196
-0.362	0.000125	0.000126	0.000118	0.000109	8.33e-05	4.22e-05	6.45e-06	-0.362	-1.14e-06	-0.362	0.000198
-0.36	0.000127	0.000128	0.00012	0.000111	8.48e-05	4.33e-05	6.79e-06	-0.36	-1.13e-06	-0.36	0.000199
-0.358	0.00013	0.00013	0.000122	0.000113	8.65e-05	4.43e-05	7.12e-06	-0.358	-1.12e-06	-0.358	0.0002
-0.356	0.000132	0.000132	0.000124	0.000114	8.8e-05	4.53e-05	7.53e-06	-0.356	-1.11e-06	-0.356	0.000201
-0.354	0.000134	0.000134	0.000126	0.000116	8.96e-05	4.64e-05	7.83e-06	-0.354	-1.12e-06	-0.354	0.000203
-0.352	0.000136	0.000136	0.000128	0.000118	9.11e-05	4.73e-05	8.22e-06	-0.352	-1.09e-06	-0.352	0.000204
-0.35	0.000138	0.000138	0.00013	0.00012	9.26e-05	4.84e-05	8.57e-06	-0.35	-1.09e-06	-0.35	0.000205
-0.348	0.00014	0.00014	0.000132	0.000121	9.42e-05	4.93e-05	8.86e-06	-0.348	-1.09e-06	-0.348	0.000206
-0.346	0.000142	0.000141	0.000134	0.000123	9.56e-05	5.02e-05	9.27e-06	-0.346	-1.07e-06	-0.346	0.000207
-0.344	0.000144	0.000143	0.000136	0.000125	9.71e-05	5.13e-05	9.56e-06	-0.344	-1.08e-06	-0.344	0.000209
-0.342	0.000146	0.000145	0.000138	0.000127	9.86e-05	5.22e-05	9.95e-06	-0.342	-1.05e-06	-0.342	0.00021
-0.34	0.000148	0.000147	0.00014	0.000128	0.0001	5.32e-05	1.03e-05	-0.34	-1.05e-06	-0.34	0.000211
-0.338	0.00015	0.000149	0.000141	0.00013	0.000102	5.41e-05	1.06e-05	-0.338	-1.05e-06	-0.338	0.000212
-0.336	0.000152	0.00015	0.000143	0.000131	0.000103	5.5e-05	1.1e-05	-0.336	-1.03e-06	-0.336	0.000213
-0.334	0.000154	0.000152	0.000145	0.000133	0.000104	5.6e-05	1.13e-05	-0.334	-1.03e-06	-0.334	0.000214
-0.332	0.000156	0.000154	0.000147	0.000135	0.000106	5.69e-05	1.17e-05	-0.332	-1.01e-06	-0.332	0.000215
-0.33	0.000158	0.000155	0.000148	0.000136	0.000107	5.79e-05	1.2e-05	-0.33	-1.02e-06	-0.33	0.000216
-0.328	0.00016	0.000157	0.00015	0.000138	0.000109	5.88e-05	1.23e-05	-0.328	-1.01e-06	-0.328	0.000217
-0.326	0.000161	0.000159	0.000152	0.000139	0.00011	5.96e-05	1.27e-05	-0.326	-9.95e-07	-0.326	0.000218
-0.324	0.000163	0.00016	0.000153	0.000141	0.000111	6.06e-05	1.3e-05	-0.324	-1e-06	-0.324	0.000219
-0.322	0.000165	0.000162	0.000155	0.000142	0.000113	6.15e-05	1.34e-05	-0.322	-9.78e-07	-0.322	0.00022
-0.32	0.000167	0.000163	0.000157	0.000144	0.000114	6.24e-05	1.37e-05	-0.32	-9.83e-07	-0.32	0.000221
-0.318	0.000169	0.000165	0.000158	0.000145	0.000115	6.33e-05	1.41e-05	-0.318	-9.8e-07	-0.318	0.000222
-0.316	0.00017	0.000167	0.00016	0.000147	0.000117	6.42e-05	1.44e-05	-0.316	-9.62e-07	-0.316	0.000223
-0.314	0.000172	0.000168	0.000162	0.000148	0.000118	6.51e-05	1.47e-05	-0.314	-9.7e-07	-0.314	0.000224
-0.312	0.000174	0.00017	0.000163	0.00015	0.000119	6.59e-05	1.51e-05	-0.312	-9.46e-07	-0.312	0.000225
-0.31	0.000175	0.000171	0.000165	0.000151	0.000121	6.68e-05	1.54e-05	-0.31	-9.54e-07	-0.31	0.000226
-0.308	0.000177	0.000172	0.000166	0.000152	0.000122	6.77e-05	1.57e-05	-0.308	-9.44e-07	-0.308	0.000227
-0.306	0.000179	0.000174	0.000168	0.000154	0.000123	6.85e-05	1.62e-05	-0.306	-9.26e-07	-0.306	0.000227
-0.304	0.00018	0.000175	0.000169	0.000155	0.000124	6.94e-05	1.64e-05	-0.304	-9.39e-07	-0.304	0.000228
-0.302	0.000182	0.000177	0.000171	0.000156	0.000126	7.03e-05	1.68e-05	-0.302	-9.14e-07	-0.302	0.000229
-0.3	0.000183	0.000178	0.000172	0.000158	0.000127	7.12e-05	1.72e-05	-0.3	-9.17e-07	-0.3	0.00023
-0.298	0.000185	0.00018	0.000174	0.000159	0.000128	7.2e-05	1.75e-05	-0.298	-9.09e-07	-0.298	0.000231
-0.296	0.000186	0.000181	0.000175	0.00016	0.000129	7.28e-05	1.79e-05	-0.296	-8.88e-07	-0.296	0.000232
-0.294	0.000188	0.000182	0.000177	0.000162	0.000131	7.37e-05	1.81e-05	-0.294	-8.98e-07	-0.294	0.000233
-0.292	0.000189	0.000184	0.000178	0.000163	0.000132	7.45e-05	1.85e-05	-0.292	-8.72e-07	-0.292	0.000233
-0.29	0.000191	0.000185	0.00018	0.000164	0.000133	7.54e-05	1.89e-05	-0.29	-8.72e-07	-0.29	0.000234
-0.288	0.000192	0.000186	0.000181	0.000166	0.000134	7.62e-05	1.92e-05	-0.288	-8.63e-07	-0.288	0.000235
-0.286	0.000194	0.000188	0.000182	0.000167	0.000136	7.7e-05	1.96e-05	-0.286	-8.48e-07	-0.286	0.000236
-0.284	0.000195	0.000189	0.000184	0.000168	0.000137	7.79e-05	1.98e-05	-0.284	-8.54e-07	-0.284	0.000236
-0.282	0.000197	0.00019	0.000185	0.000169	0.000138	7.87e-05	2.02e-05	-0.282	-8.17e-07	-0.282	0.000237
-0.28	0.000198	0.000191	0.000186	0.000171	0.000139	7.96e-05	2.06e-05	-0.28	-8.21e-07	-0.28	0.000238
-0.278	0.000199	0.000192	0.000188	0.000172	0.00014	8.04e-05	2.09e-05	-0.278	-8.02e-07	-0.278	0.000239
-0.276	0.000201	0.000194	0.000189	0.000173	0.000142	8.11e-05	2.13e-05	-0.276	-7.88e-07	-0.276	0.000239
-0.274	0.000202	0.000195	0.00019	0.000174	0.000143	8.2e-05	2.16e-05	-0.274	-7.92e-07	-0.274	0.00024
-0.272	0.000203	0.000196	0.000192	0.000175	0.000144	8.28e-05	2.2e-05	-0.272	-7.63e-07	-0.272	0.000241
-0.27	0.000205	0.000197	0.000193	0.000177	0.000145	8.36e-05	2.23e-05	-0.27	-7.63e-07	-0.27	0.000241
-0.268	0.000206	0.000198	0.000194	0.000178	0.000146	8.44e-05	2.26e-05	-0.268	-7.55e-07	-0.268	0.000242
-0.266	0.000207	0.0002	0.000196	0.000179	0.000147	8.52e-05	2.3e-05	-0.266	-7.32e-07	-0.266	0.000243
-0.264	0.000209	0.000201	0.000197	0.00018	0.000149	8.6e-05	2.33e-05	-0.264	-7.31e-07	-0.264	0.000244
-0.262	0.00021	0.000202	0.000198	0.000181	0.00015	8.68e-05	2.37e-05	-0.262	-7.09e-07	-0.262	0.000244
-0.26	0.000211	0.000203	0.000199	0.000182	0.000151	8.76e-05	2.4e-05	-0.26	-7.06e-07	-0.26	0.000245
-0.258	0.000212	0.000204	0.0002	0.000183	0.000152	8.84e-05	2.43e-05	-0.258	-6.87e-07	-0.258	0.000245
-0.256	0.000214	0.000205	0.000202	0.000184	0.000153	8.91e-05	2.47e-05	-0.256	-6.63e-07	-0.256	0.000246
-0.254	0.000215	0.000206	0.000203	0.000186	0.000154	9e-05	2.5e-05	-0.254	-6.69e-07	-0.254	0.000247
-0.252	0.000216	0.000207	0.000204	0.000187	0.000155	9.07e-05	2.54e-05	-0.252	-6.36e-07	-0.252	0.000247
-0.25	0.000217	0.000208	0.000205	0.000188	0.000156	9.15e-05	2.57e-05	-0.25	-6.35e-07	-0.25	0.000248
-0.248	0.000218	0.00021	0.000206	0.000189	0.000158	9.23e-05	2.6e-05	-0.248	-6.19e-07	-0.248	0.000249
-0.246	0.00022	0.000211	0.000208	0.00019	0.000159	9.3e-05	2.64e-05	-0.246	-5.94e-07	-0.246	0.000249
-0.244	0.000221	0.000212	0.000209	0.000191	0.00016	9.38e-05	2.67e-05	-0.244	-5.95e-07	-0.244	0.00025
-0.242	0.000222	0.000213	0.00021	0.000192	0.000161	9.45e-05	2.71e-05	-0.242	-5.67e-07	-0.242	0.00025
-0.24	0.000223	0.000214	0.000211	0.000193	0.000162	9.53e-05	2.74e-05	-0.24	-5.58e-07	-0.24	0.000251
-0.238	0.000224	0.000215	0.000212	0.000194	0.000163	9.61e-05	2.77e-05	-0.238	-5.43e-07	-0.238	0.000252
-0.236	0.000225	0.000216	0.000213	0.000195	0.000164	9.68e-05	2.81e-05	-0.236	-5.15e-07	-0.236	0.000252
-0.234	0.000226	0.000217	0.000214	0.000196	0.000165	9.76e-05	2.84e-05	-0.234	-5.25e-07	-0.234	0.000253
-0.232	0.000227	0.000218	0.000215	0.000197	0.000166	9.83e-05	2.88e-05	-0.232	-4.89e-07	-0.232	0.000253
-0.23	0.000228	0.000218	0.000216	0.000198	0.000167	9.9e-05	2.91e-05	-0.23	-4.81e-07	-0.23	0.000254
-0.228	0.00023	0.000219	0.000217	0.000199	0.000168	9.98e-05	2.94e-05	-0.228	-4.62e-07	-0.228	0.000254
-0.226	0.000231	0.00022	0.000219	0.0002	0.000169	0.000101	2.98e-05	-0.226	-4.35e-07	-0.226	0.000255
-0.224	0.000232	0.000221	0.00022	0.000201	0.00017	0.000101	3.01e-05	-0.224	-4.37e-07	-0.224	0.000256
-0.222	0.000233	0.000222	0.000221	0.000202	0.000171	0.000102	3.05e-05	-0.222	-4.05e-07	-0.222	0.000256
-0.22	0.000234	0.000223	0.000222	0.000203	0.000172	0.000103	3.08e-05	-0.22	-3.87e-07	-0.22	0.000256
-0.218	0.000235	0.000224	0.000223	0.000204	0.000173	0.000103	3.11e-05	-0.218	-3.85e-07	-0.218	0.000257
-0.216	0.000236	0.000225	0.000224	0.000205	0.000174	0.000104	3.15e-05	-0.216	-3.51e-07	-0.216	0.000258
-0.214	0.000237	0.000226	0.000225	0.000206	0.000175	0.000105	3.17e-05	-0.214	-3.53e-07	-0.214	0.000258
-0.212	0.000238	0.000227	0.000226	0.000207	0.000176	0.000106	3.21e-05	-0.212	-3.21e-07	-0.212	0.000259
-0.21	0.000239	0.000228	0.000227	0.000207	0.000177	0.000106	3.24e-05	-0.21	-3.1e-07	-0.21	0.000259
-0.208	0.00024	0.000228	0.000228	0.000208	0.000178	0.000107	3.27e-05	-0.208	-2.91e-07	-0.208	0.00026
-0.206	0.00024	0.000229	0.000229	0.000209	0.000179	0.000108	3.31e-05	-0.206	-2.67e-07	-0.206	0.00026
-0.204	0.000241	0.00023	0.00023	0.00021	0.00018	0.000108	3.34e-05	-0.204	-2.65e-07	-0.204	0.000261
-0.202	0.000242	0.000231	0.000231	0.000211	0.000181	0.000109	3.38e-05	-0.202	-2.34e-07	-0.202	0.000261
-0.2	0.000243	0.000232	0.000231	0.000212	0.000182	0.00011	3.41e-05	-0.2	-2.2e-07	-0.2	0.000262
-0.198	0.000244	0.000233	0.000232	0.000213	0.000183	0.00011	3.44e-05	-0.198	-2.07e-07	-0.198	0.000262
-0.196	0.000245	0.000234	0.000233	0.000214	0.000184	0.000111	3.47e-05	-0.196	-1.74e-07	-0.196	0.000263
-0.194	0.000246	0.000234	0.000234	0.000214	0.000185	0.000112	3.5e-05	-0.194	-1.77e-07	-0.194	0.000263
-0.192	0.000247	0.000235	0.000235	0.000215	0.000186	0.000112	3.53e-05	-0.192	-1.44e-07	-0.192	0.000264
-0.19	0.000248	0.000236	0.000236	0.000216	0.000187	0.000113	3.56e-05	-0.19	-1.36e-07	-0.19	0.000264
-0.188	0.000249	0.000237	0.000237	0.000217	0.000188	0.000114	3.59e-05	-0.188	-1.24e-07	-0.188	0.000265
-0.186	0.000249	0.000238	0.000238	0.000218	0.000189	0.000114	3.63e-05	-0.186	-9.88e-08	-0.186	0.000265
-0.184	0.00025	0.000238	0.000239	0.000219	0.00019	0.000115	3.65e-05	-0.184	-8.29e-08	-0.184	0.000266
-0.182	0.000251	0.000239	0.00024	0.000219	0.000191	0.000115	3.69e-05	-0.182	-5.89e-08	-0.182	0.000266
-0.18	0.000252	0.00024	0.000241	0.00022	0.000192	0.000116	3.72e-05	-0.18	-4.89e-08	-0.18	0.000266
-0.178	0.000253	0.000241	0.000241	0.000221	0.000193	0.000117	3.75e-05	-0.178	-3.04e-08	-0.178	0.000267
-0.176	0.000254	0.000242	0.000242	0.000222	0.000193	0.000117	3.78e-05	-0.176	5.99e-09	-0.176	0.000267
-0.174	0.000254	0.000242	0.000243	0.000223	0.000194	0.000118	3.8e-05	-0.174	4.46e-09	-0.174	0.000268
-0.172	0.000255	0.000243	0.000244	0.000223	0.000195	0.000118	3.84e-05	-0.172	4.08e-08	-0.172	0.000268
-0.17	0.000256	0.000244	0.000245	0.000224	0.000196	0.000119	3.86e-05	-0.17	5.68e-08	-0.17	0.000269
-0.168	0.000257	0.000245	0.000246	0.000225	0.000197	0.000119	3.89e-05	-0.168	6.56e-08	-0.168	0.000269
-0.166	0.000258	0.000245	0.000247	0.000226	0.000198	0.00012	3.92e-05	-0.166	1.04e-07	-0.166	0.00027
-0.164	0.000258	0.000246	0.000247	0.000227	0.000199	0.000121	3.94e-05	-0.164	1.04e-07	-0.164	0.00027
-0.162	0.000259	0.000247	0.000248	0.000227	0.000199	0.000121	3.98e-05	-0.162	1.3e-07	-0.162	0.00027
-0.16	0.00026	0.000248	0.000249	0.000228	0.0002	0.000122	4e-05	-0.16	1.56e-07	-0.16	0.000271
-0.158	0.000261	0.000248	0.00025	0.000229	0.000201	0.000122	4.03e-05	-0.158	1.64e-07	-0.158	0.000271
-0.156	0.000261	0.000249	0.000251	0.000229	0.000202	0.000122	4.06e-05	-0.156	1.96e-07	-0.156	0.000272
-0.154	0.000262	0.00025	0.000252	0.00023	0.000203	0.000123	4.08e-05	-0.154	1.94e-07	-0.154	0.000272
-0.152	0.000263	0.000251	0.000252	0.000231	0.000203	0.000124	4.11e-05	-0.152	2.3e-07	-0.152	0.000273
-0.15	0.000264	0.000251	0.000253	0.000232	0.000204	0.000124	4.13e-05	-0.15	2.49e-07	-0.15	0.000273
-0.148	0.000264	0.000252	0.000254	0.000232	0.000205	0.000125	4.15e-05	-0.148	2.55e-07	-0.148	0.000274
-0.146	0.000265	0.000253	0.000255	0.000233	0.000206	0.000125	4.18e-05	-0.146	2.83e-07	-0.146	0.000274
-0.144	0.000266	0.000254	0.000256	0.000234	0.000206	0.000125	4.2e-05	-0.144	2.91e-07	-0.144	0.000274
-0.142	0.000267	0.000254	0.000256	0.000235	0.000207	0.000126	4.23e-05	-0.142	3.18e-07	-0.142	0.000275
-0.14	0.000267	0.000255	0.000257	0.000235	0.000208	0.000126	4.25e-05	-0.14	3.4e-07	-0.14	0.000275
-0.138	0.000268	0.000256	0.000258	0.000236	0.000209	0.000127	4.27e-05	-0.138	3.55e-07	-0.138	0.000276
-0.136	0.000269	0.000257	0.000259	0.000237	0.000209	0.000127	4.3e-05	-0.136	3.82e-07	-0.136	0.000276
-0.134	0.000269	0.000257	0.000259	0.000237	0.00021	0.000128	4.31e-05	-0.134	3.87e-07	-0.134	0.000276
-0.132	0.00027	0.000258	0.00026	0.000238	0.000211	0.000128	4.34e-05	-0.132	4.22e-07	-0.132	0.000277
-0.13	0.000271	0.000259	0.000261	0.000239	0.000211	0.000128	4.36e-05	-0.13	4.41e-07	-0.13	0.000277
-0.128	0.000272	0.000259	0.000262	0.000239	0.000212	0.000129	4.37e-05	-0.128	4.49e-07	-0.128	0.000278
-0.126	0.000272	0.00026	0.000263	0.00024	0.000212	0.000129	4.4e-05	-0.126	4.82e-07	-0.126	0.000278
-0.124	0.000273	0.000261	0.000263	0.000241	0.000213	0.00013	4.41e-05	-0.124	4.85e-07	-0.124	0.000278
-0.122	0.000274	0.000262	0.000264	0.000241	0.000214	0.00013	4.44e-05	-0.122	5.17e-07	-0.122	0.000279
-0.12	0.000274	0.000262	0.000265	0.000242	0.000214	0.00013	4.45e-05	-0.12	5.33e-07	-0.12	0.000279
-0.118	0.000275	0.000263	0.000265	0.000243	0.000215	0.000131	4.47e-05	-0.118	5.42e-07	-0.118	0.00028
-0.116	0.000276	0.000264	0.000266	0.000243	0.000215	0.000131	4.49e-05	-0.116	5.8e-07	-0.116	0.00028
-0.114	0.000276	0.000264	0.000267	0.000244	0.000216	0.000131	4.5e-05	-0.114	5.83e-07	-0.114	0.00028
-0.112	0.000277	0.000265	0.000268	0.000245	0.000217	0.000132	4.52e-05	-0.112	6.1e-07	-0.112	0.000281
-0.11	0.000278	0.000266	0.000268	0.000245	0.000217	0.000132	4.54e-05	-0.11	6.32e-07	-0.11	0.000281
-0.108	0.000278	0.000267	0.000269	0.000246	0.000218	0.000132	4.55e-05	-0.108	6.43e-07	-0.108	0.000282
-0.106	0.000279	0.000267	0.00027	0.000246	0.000218	0.000133	4.57e-05	-0.106	6.79e-07	-0.106	0.000282
-0.104	0.00028	0.000268	0.00027	0.000247	0.000219	0.000133	4.58e-05	-0.104	6.76e-07	-0.104	0.000282
-0.102	0.00028	0.000269	0.000271	0.000248	0.000219	0.000133	4.6e-05	-0.102	7.02e-07	-0.102	0.000283
-0.1	0.000281	0.000269	0.000272	0.000248	0.00022	0.000133	4.61e-05	-0.1	7.23e-07	-0.1	0.000283
-0.098	0.000282	0.00027	0.000273	0.000249	0.00022	0.000134	4.63e-05	-0.098	7.38e-07	-0.098	0.000283
-0.096	0.000282	0.000271	0.000273	0.000249	0.000221	0.000134	4.64e-05	-0.096	7.76e-07	-0.096	0.000284
-0.094	0.000283	0.000272	0.000274	0.00025	0.000221	0.000134	4.65e-05	-0.094	7.76e-07	-0.094	0.000284
-0.092	0.000284	0.000272	0.000275	0.000251	0.000222	0.000134	4.67e-05	-0.092	8.07e-07	-0.092	0.000284
-0.09	0.000284	0.000273	0.000275	0.000251	0.000222	0.000135	4.68e-05	-0.09	8.34e-07	-0.09	0.000285
-0.088	0.000285	0.000274	0.000276	0.000252	0.000223	0.000135	4.69e-05	-0.088	8.37e-07	-0.088	0.000285
-0.086	0.000286	0.000275	0.000277	0.000252	0.000223	0.000135	4.7e-05	-0.086	8.67e-07	-0.086	0.000286
-0.084	0.000286	0.000275	0.000278	0.000253	0.000224	0.000136	4.71e-05	-0.0841	8.78e-07	-0.0841	0.000286
-0.082	0.000287	0.000276	0.000278	0.000254	0.000224	0.000136	4.73e-05	-0.0821	9.02e-07	-0.0821	0.000286
-0.08	0.000287	0.000277	0.000279	0.000254	0.000224	0.000136	4.73e-05	-0.08	9.21e-07	-0.08	0.000287
-0.078	0.000288	0.000277	0.00028	0.000255	0.000225	0.000136	4.74e-05	-0.078	9.3e-07	-0.078	0.000287
-0.076	0.000289	0.000278	0.00028	0.000255	0.000225	0.000136	4.76e-05	-0.076	9.67e-07	-0.076	0.000287
-0.074	0.000289	0.000279	0.000281	0.000256	0.000226	0.000137	4.76e-05	-0.074	9.6e-07	-0.074	0.000288
-0.072	0.00029	0.00028	0.000282	0.000256	0.000226	0.000137	4.78e-05	-0.072	9.9e-07	-0.072	0.000288
-0.07	0.000291	0.00028	0.000282	0.000257	0.000226	0.000137	4.78e-05	-0.07	1.01e-06	-0.07	0.000288
-0.068	0.000291	0.000281	0.000283	0.000258	0.000227	0.000137	4.79e-05	-0.068	1.02e-06	-0.068	0.000289
-0.066	0.000292	0.000282	0.000284	0.000258	0.000227	0.000137	4.8e-05	-0.066	1.05e-06	-0.066	0.000289
-0.064	0.000293	0.000282	0.000284	0.000259	0.000228	0.000138	4.81e-05	-0.0641	1.05e-06	-0.0641	0.00029
-0.062	0.000293	0.000283	0.000285	0.000259	0.000228	0.000138	4.82e-05	-0.062	1.07e-06	-0.062	0.00029
-0.06	0.000294	0.000284	0.000286	0.00026	0.000228	0.000138	4.82e-05	-0.06	1.1e-06	-0.06	0.00029
-0.058	0.000294	0.000284	0.000286	0.00026	0.000229	0.000138	4.83e-05	-0.058	1.11e-06	-0.058	0.000291
-0.056	0.000295	0.000285	0.000287	0.000261	0.000229	0.000138	4.84e-05	-0.056	1.14e-06	-0.056	0.000291
-0.054	0.000296	0.000286	0.000287	0.000261	0.000229	0.000138	4.84e-05	-0.054	1.14e-06	-0.054	0.000291
-0.052	0.000296	0.000287	0.000288	0.000262	0.00023	0.000138	4.85e-05	-0.052	1.16e-06	-0.052	0.000292
-0.05	0.000297	0.000287	0.000289	0.000262	0.00023	0.000139	4.86e-05	-0.0501	1.18e-06	-0.0501	0.000292
-0.048	0.000297	0.000288	0.000289	0.000263	0.00023	0.000139	4.86e-05	-0.0481	1.19e-06	-0.0481	0.000292
-0.046	0.000298	0.000289	0.00029	0.000263	0.00023	0.000139	4.87e-05	-0.046	1.23e-06	-0.046	0.000293
-0.044	0.000299	0.000289	0.000291	0.000264	0.000231	0.000139	4.88e-05	-0.044	1.22e-06	-0.044	0.000293
-0.042	0.000299	0.00029	0.000291	0.000264	0.000231	0.000139	4.89e-05	-0.0421	1.24e-06	-0.0421	0.000293
-0.04	0.0003	0.000291	0.000292	0.000265	0.000231	0.000139	4.89e-05	-0.0401	1.25e-06	-0.0401	0.000294
-0.038	0.0003	0.000291	0.000292	0.000265	0.000232	0.00014	4.89e-05	-0.0381	1.26e-06	-0.0381	0.000294
-0.036	0.000301	0.000292	0.000293	0.000266	0.000232	0.00014	4.9e-05	-0.036	1.3e-06	-0.036	0.000294
-0.034	0.000302	0.000293	0.000294	0.000266	0.000232	0.00014	4.9e-05	-0.034	1.3e-06	-0.034	0.000295
-0.032	0.000302	0.000293	0.000294	0.000267	0.000232	0.00014	4.91e-05	-0.032	1.32e-06	-0.032	0.000295
-0.03	0.000303	0.000294	0.000295	0.000267	0.000233	0.00014	4.91e-05	-0.03	1.33e-06	-0.03	0.000295
-0.028	0.000303	0.000295	0.000295	0.000268	0.000233	0.00014	4.92e-05	-0.0281	1.33e-06	-0.0281	0.000296
-0.026	0.000304	0.000295	0.000296	0.000268	0.000233	0.00014	4.93e-05	-0.0261	1.36e-06	-0.0261	0.000296
-0.024	0.000305	0.000296	0.000297	0.000269	0.000233	0.00014	4.93e-05	-0.024	1.36e-06	-0.024	0.000297
-0.022	0.000305	0.000297	0.000297	0.000269	0.000234	0.00014	4.94e-05	-0.022	1.38e-06	-0.022	0.000297
-0.02	0.000306	0.000297	0.000298	0.00027	0.000234	0.00014	4.94e-05	-0.0201	1.39e-06	-0.0201	0.000297
-0.018	0.000306	0.000298	0.000298	0.00027	0.000234	0.000141	4.95e-05	-0.018	1.4e-06	-0.018	0.000298
-0.016	0.000307	0.000299	0.000299	0.00027	0.000234	0.000141	4.95e-05	-0.016	1.43e-06	-0.016	0.000298
-0.014	0.000307	0.000299	0.000299	0.000271	0.000235	0.000141	4.95e-05	-0.0141	1.42e-06	-0.0141	0.000298
-0.012	0.000308	0.0003	0.0003	0.000271	0.000235	0.000141	4.96e-05	-0.012	1.43e-06	-0.012	0.000298
-0.01	0.000309	0.000301	0.0003	0.000272	0.000235	0.000141	4.96e-05	-0.01	1.45e-06	-0.01	0.000299
-0.00803	0.000309	0.000301	0.000301	0.000272	0.000235	0.000141	4.97e-05	-0.00804	1.45e-06	-0.00804	0.000299
-0.00598	0.00031	0.000302	0.000302	0.000273	0.000235	0.000141	4.99e-05	-0.006	1.48e-06	-0.006	0.0003
-0.00399	0.000311	0.000303	0.000302	0.000273	0.000236	0.000141	4.98e-05	-0.00401	1.47e-06	-0.00401	0.0003
-0.002	0.000311	0.000303	0.000303	0.000274	0.000236	0.000141	4.99e-05	-0.00202	1.49e-06	-0.00202	0.0003
-2.75e-06	0.000312	0.000304	0.000303	0.000274	0.000236	0.000141	4.99e-05	-1.8e-05	1.5e-06	-1.8e-05	0.000301
0.00201	0.000312	0.000305	0.000304	0.000274	0.000236	0.000141	5e-05	0.00201	1.5e-06	0.00201	0.000301
0.00402	0.000313	0.000305	0.000304	0.000275	0.000236	0.000141	5e-05	0.00401	1.52e-06	0.00401	0.000301
0.006	0.000313	0.000306	0.000305	0.000275	0.000236	0.000142	5e-05	0.00599	1.51e-06	0.00599	0.000302
0.00803	0.000314	0.000307	0.000305	0.000276	0.000236	0.000142	5.02e-05	0.008	1.53e-06	0.008	0.000302
0.01	0.000314	0.000307	0.000306	0.000276	0.000236	0.000142	5.02e-05	0.00999	1.54e-06	0.00999	0.000302
0.012	0.000315	0.000308	0.000306	0.000276	0.000237	0.000142	5.02e-05	0.012	1.53e-06	0.012	0.000303
0.014	0.000315	0.000308	0.000307	0.000277	0.000237	0.000142	5.03e-05	0.014	1.56e-06	0.014	0.000303
0.016	0.000316	0.000309	0.000307	0.000277	0.000237	0.000142	5.03e-05	0.016	1.55e-06	0.016	0.000303
0.018	0.000316	0.000309	0.000308	0.000277	0.000237	0.000142	5.05e-05	0.018	1.57e-06	0.018	0.000303
0.02	0.000317	0.00031	0.000308	0.000278	0.000237	0.000142	5.05e-05	0.02	1.57e-06	0.02	0.000304
0.022	0.000317	0.000311	0.000308	0.000278	0.000237	0.000142	5.05e-05	0.022	1.57e-06	0.022	0.000304
0.024	0.000318	0.000311	0.000309	0.000278	0.000237	0.000142	5.06e-05	0.024	1.59e-06	0.024	0.000304
0.026	0.000318	0.000312	0.000309	0.000279	0.000237	0.000142	5.06e-05	0.026	1.58e-06	0.026	0.000305
0.028	0.000319	0.000312	0.00031	0.000279	0.000237	0.000142	5.08e-05	0.028	1.59e-06	0.028	0.000305
0.03	0.000319	0.000313	0.00031	0.000279	0.000237	0.000142	5.08e-05	0.03	1.6e-06	0.03	0.000305
0.032	0.00032	0.000313	0.000311	0.00028	0.000237	0.000142	5.09e-05	0.032	1.6e-06	0.032	0.000306
0.034	0.00032	0.000314	0.000311	0.00028	0.000237	0.000142	5.1e-05	0.034	1.61e-06	0.034	0.000306
0.036	0.000321	0.000315	0.000311	0.00028	0.000238	0.000142	5.11e-05	0.036	1.6e-06	0.036	0.000306
0.038	0.000321	0.000315	0.000312	0.00028	0.000238	0.000142	5.12e-05	0.038	1.62e-06	0.038	0.000306
0.04	0.000322	0.000316	0.000312	0.000281	0.000238	0.000142	5.13e-05	0.04	1.62e-06	0.04	0.000307
0.042	0.000322	0.000316	0.000313	0.000281	0.000238	0.000142	5.14e-05	0.042	1.61e-06	0.042	0.000307
0.044	0.000323	0.000317	0.000313	0.000281	0.000238	0.000142	5.15e-05	0.044	1.64e-06	0.044	0.000307
0.046	0.000323	0.000317	0.000313	0.000282	0.000238	0.000143	5.15e-05	0.046	1.62e-06	0.046	0.000308
0.048	0.000323	0.000318	0.000314	0.000282	0.000238	0.000143	5.17e-05	0.048	1.64e-06	0.048	0.000308
0.05	0.000324	0.000318	0.000314	0.000282	0.000238	0.000143	5.17e-05	0.05	1.65e-06	0.05	0.000308
0.052	0.000324	0.000319	0.000315	0.000282	0.000238	0.000143	5.19e-05	0.052	1.64e-06	0.052	0.000309
0.054	0.000325	0.000319	0.000315	0.000283	0.000238	0.000143	5.2e-05	0.054	1.65e-06	0.054	0.000309
0.056	0.000325	0.00032	0.000315	0.000283	0.000238	0.000143	5.2e-05	0.056	1.65e-06	0.056	0.000309
0.058	0.000326	0.00032	0.000316	0.000283	0.000238	0.000143	5.22e-05	0.058	1.66e-06	0.058	0.000309
0.06	0.000326	0.000321	0.000316	0.000283	0.000238	0.000143	5.23e-05	0.06	1.66e-06	0.06	0.00031
0.062	0.000327	0.000321	0.000316	0.000284	0.000238	0.000143	5.24e-05	0.062	1.65e-06	0.062	0.00031
0.064	0.000327	0.000322	0.000317	0.000284	0.000237	0.000143	5.26e-05	0.064	1.67e-06	0.064	0.00031
0.066	0.000327	0.000322	0.000317	0.000284	0.000238	0.000143	5.27e-05	0.066	1.66e-06	0.066	0.000311
0.068	0.000328	0.000323	0.000317	0.000284	0.000237	0.000143	5.29e-05	0.068	1.67e-06	0.068	0.000311
0.07	0.000328	0.000323	0.000318	0.000284	0.000237	0.000143	5.29e-05	0.07	1.67e-06	0.07	0.000311
0.072	0.000329	0.000324	0.000318	0.000285	0.000237	0.000144	5.31e-05	0.072	1.67e-06	0.072	0.000312
0.074	0.000329	0.000324	0.000318	0.000285	0.000237	0.000144	5.33e-05	0.074	1.68e-06	0.074	0.000312
0.076	0.00033	0.000325	0.000318	0.000285	0.000237	0.000144	5.34e-05	0.076	1.67e-06	0.076	0.000312
0.078	0.00033	0.000325	0.000319	0.000285	0.000237	0.000144	5.36e-05	0.078	1.68e-06	0.078	0.000312
0.08	0.00033	0.000326	0.000319	0.000285	0.000237	0.000144	5.37e-05	0.08	1.68e-06	0.08	0.000313
0.082	0.000331	0.000326	0.000319	0.000286	0.000237	0.000144	5.39e-05	0.082	1.68e-06	0.082	0.000313
0.084	0.000331	0.000327	0.00032	0.000286	0.000237	0.000144	5.41e-05	0.084	1.7e-06	0.084	0.000313
0.086	0.000332	0.000327	0.00032	0.000286	0.000237	0.000144	5.42e-05	0.086	1.69e-06	0.086	0.000313
0.088	0.000332	0.000328	0.00032	0.000286	0.000237	0.000144	5.44e-05	0.088	1.7e-06	0.088	0.000314
0.09	0.000332	0.000328	0.00032	0.000286	0.000237	0.000145	5.45e-05	0.09	1.69e-06	0.09	0.000314
0.092	0.000333	0.000329	0.000321	0.000287	0.000237	0.000145	5.47e-05	0.092	1.69e-06	0.092	0.000314
0.094	0.000333	0.000329	0.000321	0.000287	0.000237	0.000145	5.49e-05	0.094	1.72e-06	0.094	0.000314
0.096	0.000334	0.00033	0.000321	0.000287	0.000237	0.000145	5.51e-05	0.096	1.7e-06	0.096	0.000315
0.098	0.000334	0.00033	0.000322	0.000287	0.000237	0.000145	5.53e-05	0.098	1.71e-06	0.098	0.000315
0.1	0.000334	0.000331	0.000322	0.000287	0.000237	0.000145	5.55e-05	0.1	1.71e-06	0.1	0.000315
0.102	0.000335	0.000331	0.000322	0.000287	0.000237	0.000146	5.57e-05	0.102	1.7e-06	0.102	0.000316
0.104	0.000335	0.000331	0.000322	0.000288	0.000236	0.000146	5.59e-05	0.104	1.73e-06	0.104	0.000316
0.106	0.000336	0.000332	0.000323	0.000288	0.000236	0.000146	5.61e-05	0.106	1.72e-06	0.106	0.000316
0.108	0.000336	0.000332	0.000323	0.000288	0.000236	0.000146	5.63e-05	0.108	1.73e-06	0.108	0.000316
0.11	0.000337	0.000333	0.000323	0.000288	0.000236	0.000146	5.65e-05	0.11	1.74e-06	0.11	0.000317
0.112	0.000337	0.000333	0.000323	0.000288	0.000236	0.000147	5.67e-05	0.112	1.73e-06	0.112	0.000317
0.114	0.000337	0.000334	0.000324	0.000288	0.000236	0.000147	5.69e-05	0.114	1.75e-06	0.114	0.000317
0.116	0.000338	0.000334	0.000324	0.000289	0.000236	0.000147	5.71e-05	0.116	1.75e-06	0.116	0.000318
0.118	0.000338	0.000335	0.000324	0.000289	0.000236	0.000147	5.74e-05	0.118	1.76e-06	0.118	0.000318
0.12	0.000339	0.000335	0.000324	0.000289	0.000236	0.000148	5.76e-05	0.12	1.77e-06	0.12	0.000318
0.122	0.000339	0.000336	0.000325	0.000289	0.000236	0.000148	5.78e-05	0.122	1.76e-06	0.122	0.000318
0.124	0.000339	0.000336	0.000325	0.000289	0.000236	0.000148	5.81e-05	0.124	1.78e-06	0.124	0.000319
0.126	0.00034	0.000337	0.000325	0.00029	0.000236	0.000148	5.83e-05	0.126	1.78e-06	0.126	0.000319
0.128	0.00034	0.000337	0.000325	0.00029	0.000236	0.000149	5.86e-05	0.128	1.78e-06	0.128	0.000319
0.13	0.000341	0.000338	0.000326	0.00029	0.000236	0.000149	5.88e-05	0.13	1.79e-06	0.13	0.000319
0.132	0.000341	0.000338	0.000326	0.00029	0.000236	0.000149	5.91e-05	0.132	1.79e-06	0.132	0.00032
0.134	0.000341	0.000339	0.000326	0.00029	0.000236	0.00015	5.93e-05	0.134	1.82e-06	0.134	0.00032
0.136	0.000342	0.000339	0.000326	0.000291	0.000236	0.00015	5.95e-05	0.136	1.81e-06	0.136	0.00032
0.138	0.000342	0.000339	0.000327	0.000291	0.000236	0.00015	5.98e-05	0.138	1.82e-06	0.138	0.00032
0.14	0.000343	0.00034	0.000327	0.000291	0.000236	0.000151	6e-05	0.14	1.83e-06	0.14	0.000321
0.142	0.000343	0.00034	0.000327	0.000291	0.000236	0.000151	6.04e-05	0.142	1.83e-06	0.142	0.000321
0.144	0.000344	0.000341	0.000327	0.000291	0.000236	0.000151	6.06e-05	0.144	1.84e-06	0.144	0.000321
0.146	0.000344	0.000341	0.000328	0.000292	0.000236	0.000152	6.09e-05	0.146	1.83e-06	0.146	0.000321
0.148	0.000344	0.000342	0.000328	0.000292	0.000236	0.000152	6.12e-05	0.148	1.85e-06	0.148	0.000322
0.15	0.000345	0.000342	0.000328	0.000292	0.000236	0.000153	6.14e-05	0.15	1.87e-06	0.15	0.000322
0.152	0.000345	0.000343	0.000328	0.000292	0.000236	0.000153	6.17e-05	0.152	1.86e-06	0.152	0.000322
0.154	0.000346	0.000343	0.000329	0.000293	0.000236	0.000154	6.2e-05	0.154	1.88e-06	0.154	0.000322
0.156	0.000346	0.000344	0.000329	0.000293	0.000236	0.000154	6.23e-05	0.156	1.88e-06	0.156	0.000323
0.158	0.000347	0.000345	0.000329	0.000293	0.000236	0.000155	6.26e-05	0.158	1.88e-06	0.158	0.000323
0.16	0.000347	0.000345	0.00033	0.000293	0.000236	0.000155	6.28e-05	0.16	1.9e-06	0.16	0.000323
0.162	0.000348	0.000346	0.00033	0.000294	0.000236	0.000155	6.32e-05	0.162	1.9e-06	0.162	0.000323
0.164	0.000348	0.000346	0.00033	0.000294	0.000236	0.000156	6.35e-05	0.164	1.92e-06	0.164	0.000323
0.166	0.000349	0.000347	0.000331	0.000294	0.000236	0.000156	6.37e-05	0.166	1.92e-06	0.166	0.000324
0.168	0.000349	0.000347	0.000331	0.000295	0.000236	0.000157	6.41e-05	0.168	1.94e-06	0.168	0.000324
0.17	0.00035	0.000348	0.000331	0.000295	0.000237	0.000157	6.44e-05	0.17	1.95e-06	0.17	0.000324
0.172	0.00035	0.000348	0.000332	0.000295	0.000237	0.000158	6.47e-05	0.172	1.94e-06	0.172	0.000325
0.174	0.000351	0.000349	0.000332	0.000296	0.000237	0.000158	6.5e-05	0.174	1.96e-06	0.174	0.000325
0.176	0.000351	0.000349	0.000332	0.000296	0.000237	0.000159	6.53e-05	0.176	1.96e-06	0.176	0.000325
0.178	0.000352	0.00035	0.000333	0.000296	0.000237	0.00016	6.57e-05	0.178	1.97e-06	0.178	0.000325
0.18	0.000352	0.000351	0.000333	0.000297	0.000237	0.00016	6.6e-05	0.18	1.99e-06	0.18	0.000325
0.182	0.000353	0.000351	0.000333	0.000297	0.000238	0.000161	6.63e-05	0.182	1.99e-06	0.182	0.000326
0.184	0.000354	0.000352	0.000334	0.000298	0.000238	0.000161	6.66e-05	0.184	2.01e-06	0.184	0.000326
0.186	0.000354	0.000352	0.000334	0.000298	0.000238	0.000162	6.69e-05	0.186	2.01e-06	0.186	0.000326
0.188	0.000355	0.000353	0.000335	0.000298	0.000238	0.000162	6.74e-05	0.188	2.03e-06	0.188	0.000326
0.19	0.000355	0.000354	0.000335	0.000299	0.000239	0.000163	6.76e-05	0.19	2.04e-06	0.19	0.000327
0.192	0.000356	0.000354	0.000336	0.000299	0.000239	0.000164	6.8e-05	0.192	2.04e-06	0.192	0.000327
0.194	0.000356	0.000355	0.000336	0.0003	0.000239	0.000164	6.84e-05	0.194	2.07e-06	0.194	0.000327
0.196	0.000357	0.000356	0.000336	0.0003	0.000239	0.000165	6.87e-05	0.196	2.06e-06	0.196	0.000327
0.198	0.000358	0.000356	0.000337	0.000301	0.00024	0.000166	6.91e-05	0.198	2.08e-06	0.198	0.000327
0.2	0.000358	0.000357	0.000337	0.000301	0.00024	0.000166	6.94e-05	0.2	2.1e-06	0.2	0.000328
0.202	0.000359	0.000357	0.000338	0.000302	0.00024	0.000167	6.98e-05	0.202	2.09e-06	0.202	0.000328
0.204	0.00036	0.000358	0.000338	0.000302	0.000241	0.000167	7.01e-05	0.204	2.12e-06	0.204	0.000328
0.206	0.00036	0.000359	0.000339	0.000303	0.000241	0.000168	7.05e-05	0.206	2.13e-06	0.206	0.000328
0.208	0.000361	0.000359	0.000339	0.000303	0.000241	0.000169	7.09e-05	0.208	2.13e-06	0.208	0.000328
0.21	0.000362	0.00036	0.00034	0.000304	0.000242	0.000169	7.12e-05	0.21	2.16e-06	0.21	0.000329
0.212	0.000362	0.000361	0.00034	0.000305	0.000242	0.00017	7.16e-05	0.212	2.15e-06	0.212	0.000329
0.214	0.000363	0.000361	0.000341	0.000305	0.000243	0.000171	7.2e-05	0.214	2.18e-06	0.214	0.000329
0.216	0.000364	0.000362	0.000341	0.000306	0.000243	0.000171	7.23e-05	0.216	2.19e-06	0.216	0.000329
0.218	0.000364	0.000363	0.000342	0.000306	0.000244	0.000172	7.27e-05	0.218	2.2e-06	0.218	0.00033
0.22	0.000365	0.000363	0.000342	0.000307	0.000244	0.000173	7.31e-05	0.22	2.22e-06	0.22	0.00033
0.222	0.000366	0.000364	0.000343	0.000307	0.000245	0.000173	7.35e-05	0.222	2.22e-06	0.222	0.00033
0.224	0.000366	0.000365	0.000344	0.000308	0.000245	0.000174	7.39e-05	0.224	2.25e-06	0.224	0.00033
0.226	0.000367	0.000366	0.000344	0.000309	0.000246	0.000175	7.43e-05	0.226	2.26e-06	0.226	0.00033
0.228	0.000368	0.000366	0.000345	0.000309	0.000246	0.000175	7.47e-05	0.228	2.27e-06	0.228	0.000331
0.23	0.000369	0.000367	0.000345	0.00031	0.000247	0.000176	7.5e-05	0.23	2.3e-06	0.23	0.000331
0.232	0.000369	0.000368	0.000346	0.000311	0.000247	0.000177	7.55e-05	0.232	2.3e-06	0.232	0.000331
0.234	0.00037	0.000368	0.000347	0.000311	0.000248	0.000177	7.59e-05	0.234	2.33e-06	0.234	0.000331
0.236	0.000371	0.000369	0.000347	0.000312	0.000248	0.000178	7.63e-05	0.236	2.34e-06	0.236	0.000331
0.238	0.000371	0.00037	0.000348	0.000313	0.000249	0.000179	7.67e-05	0.238	2.35e-06	0.238	0.000332
0.24	0.000372	0.00037	0.000348	0.000313	0.00025	0.00018	7.71e-05	0.24	2.38e-06	0.24	0.000332
0.242	0.000373	0.000371	0.000349	0.000314	0.00025	0.00018	7.75e-05	0.242	2.38e-06	0.242	0.000332
0.244	0.000374	0.000372	0.00035	0.000314	0.000251	0.000181	7.79e-05	0.244	2.42e-06	0.244	0.000332
0.246	0.000374	0.000372	0.00035	0.000315	0.000251	0.000182	7.83e-05	0.246	2.42e-06	0.246	0.000332
0.248	0.000375	0.000373	0.000351	0.000316	0.000252	0.000183	7.88e-05	0.248	2.44e-06	0.248	0.000333
0.25	0.000376	0.000374	0.000352	0.000317	0.000253	0.000183	7.92e-05	0.25	2.47e-06	0.25	0.000333
0.252	0.000377	0.000375	0.000352	0.000317	0.000253	0.000184	7.97e-05	0.252	2.47e-06	0.252	0.000333
0.254	0.000377	0.000375	0.000353	0.000318	0.000254	0.000185	8.01e-05	0.254	2.51e-06	0.254	0.000333
0.256	0.000378	0.000376	0.000354	0.000319	0.000255	0.000185	8.05e-05	0.256	2.52e-06	0.256	0.000333
0.258	0.000379	0.000377	0.000354	0.000319	0.000255	0.000186	8.1e-05	0.258	2.54e-06	0.258	0.000333
0.26	0.00038	0.000377	0.000355	0.00032	0.000256	0.000187	8.13e-05	0.26	2.57e-06	0.26	0.000334
0.262	0.000381	0.000378	0.000356	0.000321	0.000257	0.000188	8.18e-05	0.262	2.58e-06	0.262	0.000334
0.264	0.000381	0.000379	0.000356	0.000321	0.000258	0.000188	8.23e-05	0.264	2.61e-06	0.264	0.000334
0.266	0.000382	0.000379	0.000357	0.000322	0.000258	0.000189	8.27e-05	0.266	2.62e-06	0.266	0.000334
0.268	0.000383	0.00038	0.000358	0.000323	0.000259	0.00019	8.32e-05	0.268	2.65e-06	0.268	0.000334
0.27	0.000384	0.000381	0.000358	0.000324	0.00026	0.00019	8.36e-05	0.27	2.68e-06	0.27	0.000334
0.272	0.000384	0.000381	0.000359	0.000324	0.000261	0.000191	8.41e-05	0.272	2.68e-06	0.272	0.000335
0.274	0.000385	0.000382	0.00036	0.000325	0.000261	0.000192	8.45e-05	0.274	2.72e-06	0.274	0.000335
0.276	0.000386	0.000383	0.000361	0.000326	0.000262	0.000193	8.49e-05	0.276	2.73e-06	0.276	0.000335
0.278	0.000387	0.000383	0.000361	0.000326	0.000263	0.000193	8.54e-05	0.278	2.76e-06	0.278	0.000335
0.28	0.000387	0.000384	0.000362	0.000327	0.000264	0.000194	8.59e-05	0.28	2.79e-06	0.28	0.000335
0.282	0.000388	0.000385	0.000363	0.000328	0.000265	0.000195	8.64e-05	0.282	2.8e-06	0.282	0.000336
0.284	0.000389	0.000385	0.000363	0.000329	0.000265	0.000196	8.68e-05	0.284	2.85e-06	0.284	0.000336
0.286	0.00039	0.000386	0.000364	0.000329	0.000266	0.000196	8.73e-05	0.286	2.86e-06	0.286	0.000336
0.288	0.00039	0.000386	0.000365	0.00033	0.000267	0.000197	8.77e-05	0.288	2.89e-06	0.288	0.000336
0.29	0.000391	0.000387	0.000365	0.000331	0.000268	0.000198	8.82e-05	0.29	2.93e-06	0.29	0.000336
0.292	0.000392	0.000388	0.000366	0.000331	0.000269	0.000199	8.87e-05	0.292	2.94e-06	0.292	0.000336
0.294	0.000392	0.000388	0.000367	0.000332	0.000269	0.000199	8.91e-05	0.294	2.98e-06	0.294	0.000336
0.296	0.000393	0.000389	0.000368	0.000333	0.00027	0.0002	8.96e-05	0.296	3e-06	0.296	0.000337
0.298	0.000394	0.00039	0.000368	0.000333	0.000271	0.000201	9.01e-05	0.298	3.03e-06	0.298	0.000337
0.3	0.000395	0.00039	0.000369	0.000334	0.000272	0.000201	9.05e-05	0.3	3.07e-06	0.3	0.000337
0.302	0.000395	0.000391	0.00037	0.000335	0.000273	0.000202	9.11e-05	0.302	3.08e-06	0.302	0.000337
0.304	0.000396	0.000391	0.00037	0.000335	0.000273	0.000203	9.15e-05	0.304	3.12e-06	0.304	0.000337
0.306	0.000397	0.000392	0.000371	0.000336	0.000274	0.000204	9.2e-05	0.306	3.14e-06	0.306	0.000337
0.308	0.000397	0.000392	0.000372	0.000337	0.000275	0.000204	9.25e-05	0.308	3.17e-06	0.308	0.000337
0.31	0.000398	0.000393	0.000372	0.000337	0.000276	0.000205	9.29e-05	0.31	3.21e-06	0.31	0.000338
0.312	0.000399	0.000393	0.000373	0.000338	0.000277	0.000206	9.35e-05	0.312	3.23e-06	0.312	0.000338
0.314	0.000399	0.000394	0.000373	0.000339	0.000277	0.000206	9.39e-05	0.314	3.28e-06	0.314	0.000338
0.316	0.0004	0.000394	0.000374	0.000339	0.000278	0.000207	9.44e-05	0.316	3.3e-06	0.316	0.000338
0.318	0.0004	0.000395	0.000375	0.00034	0.000279	0.000208	9.49e-05	0.318	3.33e-06	0.318	0.000338
0.32	0.000401	0.000395	0.000375	0.00034	0.00028	0.000208	9.54e-05	0.32	3.37e-06	0.32	0.000338
0.322	0.000402	0.000396	0.000376	0.000341	0.000281	0.000209	9.59e-05	0.322	3.39e-06	0.322	0.000339
0.324	0.000402	0.000397	0.000377	0.000342	0.000281	0.00021	9.64e-05	0.324	3.43e-06	0.324	0.000339
0.326	0.000403	0.000397	0.000377	0.000342	0.000282	0.000211	9.68e-05	0.326	3.46e-06	0.326	0.000339
0.328	0.000404	0.000397	0.000378	0.000343	0.000283	0.000211	9.74e-05	0.328	3.49e-06	0.328	0.000339
0.33	0.000404	0.000398	0.000378	0.000343	0.000284	0.000212	9.78e-05	0.33	3.53e-06	0.33	0.000339
0.332	0.000405	0.000398	0.000379	0.000344	0.000285	0.000213	9.84e-05	0.332	3.55e-06	0.332	0.000339
0.334	0.000405	0.000399	0.00038	0.000345	0.000285	0.000213	9.88e-05	0.334	3.6e-06	0.334	0.000339
0.336	0.000406	0.000399	0.00038	0.000345	0.000286	0.000214	9.93e-05	0.336	3.62e-06	0.336	0.00034
0.338	0.000406	0.0004	0.000381	0.000346	0.000287	0.000215	9.98e-05	0.338	3.66e-06	0.338	0.00034
0.34	0.000407	0.0004	0.000381	0.000346	0.000288	0.000215	0.0001	0.34	3.69e-06	0.34	0.00034
0.342	0.000407	0.0004	0.000382	0.000347	0.000288	0.000216	0.000101	0.342	3.71e-06	0.342	0.00034
0.344	0.000408	0.000401	0.000382	0.000347	0.000289	0.000217	0.000101	0.344	3.76e-06	0.344	0.00034
0.346	0.000408	0.000401	0.000383	0.000348	0.00029	0.000217	0.000102	0.346	3.79e-06	0.346	0.00034
0.348	0.000409	0.000402	0.000383	0.000348	0.000291	0.000218	0.000102	0.348	3.82e-06	0.348	0.00034
0.35	0.00041	0.000402	0.000384	0.000349	0.000291	0.000219	0.000103	0.35	3.86e-06	0.35	0.00034
0.352	0.00041	0.000402	0.000385	0.000349	0.000292	0.000219	0.000103	0.352	3.87e-06	0.352	0.000341
0.354	0.00041	0.000403	0.000385	0.00035	0.000293	0.00022	0.000104	0.354	3.92e-06	0.354	0.000341
0.356	0.000411	0.000403	0.000385	0.00035	0.000294	0.000221	0.000104	0.356	3.95e-06	0.356	0.000341
0.358	0.000411	0.000403	0.000386	0.00035	0.000294	0.000221	0.000105	0.358	3.98e-06	0.358	0.000341
0.36	0.000412	0.000404	0.000386	0.000351	0.000295	0.000222	0.000105	0.36	4.03e-06	0.36	0.000341
0.362	0.000412	0.000404	0.000387	0.000351	0.000296	0.000222	0.000106	0.362	4.04e-06	0.362	0.000341
0.364	0.000413	0.000404	0.000387	0.000352	0.000296	0.000223	0.000106	0.364	4.09e-06	0.364	0.000341
0.366	0.000413	0.000405	0.000388	0.000352	0.000297	0.000224	0.000107	0.366	4.12e-06	0.366	0.000341
0.368	0.000413	0.000405	0.000388	0.000352	0.000298	0.000224	0.000107	0.368	4.15e-06	0.368	0.000341
0.37	0.000414	0.000405	0.000389	0.000353	0.000298	0.000225	0.000108	0.37	4.2e-06	0.37	0.000342
0.372	0.000414	0.000405	0.000389	0.000353	0.000299	0.000225	0.000108	0.372	4.21e-06	0.372	0.000342
0.374	0.000415	0.000406	0.000389	0.000353	0.0003	0.000226	0.000109	0.374	4.27e-06	0.374	0.000342
0.376	0.000415	0.000406	0.00039	0.000354	0.0003	0.000226	0.000109	0.376	4.29e-06	0.376	0.000342
0.378	0.000415	0.000406	0.00039	0.000354	0.000301	0.000227	0.00011	0.378	4.32e-06	0.378	0.000342
0.38	0.000416	0.000406	0.000391	0.000355	0.000301	0.000227	0.00011	0.38	4.37e-06	0.38	0.000342
0.382	0.000416	0.000407	0.000391	0.000355	0.000302	0.000228	0.000111	0.382	4.38e-06	0.382	0.000342
0.384	0.000416	0.000407	0.000391	0.000355	0.000303	0.000228	0.000111	0.384	4.43e-06	0.384	0.000342
0.386	0.000417	0.000407	0.000392	0.000355	0.000303	0.000229	0.000112	0.386	4.46e-06	0.386	0.000343
0.388	0.000417	0.000407	0.000392	0.000356	0.000304	0.000229	0.000112	0.388	4.49e-06	0.388	0.000342
0.39	0.000417	0.000407	0.000392	0.000356	0.000304	0.00023	0.000113	0.39	4.54e-06	0.39	0.000343
0.392	0.000417	0.000408	0.000393	0.000356	0.000305	0.00023	0.000113	0.392	4.56e-06	0.392	0.000343
0.394	0.000418	0.000408	0.000393	0.000356	0.000305	0.000231	0.000113	0.394	4.61e-06	0.394	0.000343
0.396	0.000418	0.000408	0.000393	0.000357	0.000306	0.000231	0.000114	0.396	4.63e-06	0.396	0.000343
0.398	0.000418	0.000408	0.000393	0.000357	0.000306	0.000232	0.000114	0.398	4.66e-06	0.398	0.000343
0.4	0.000419	0.000408	0.000394	0.000357	0.000307	0.000232	0.000115	0.4	4.71e-06	0.4	0.000343
0.402	0.000419	0.000408	0.000394	0.000357	0.000307	0.000233	0.000115	0.402	4.72e-06	0.402	0.000343
0.404	0.000419	0.000409	0.000394	0.000357	0.000308	0.000233	0.000116	0.404	4.77e-06	0.404	0.000343
0.406	0.000419	0.000409	0.000394	0.000358	0.000308	0.000233	0.000116	0.406	4.8e-06	0.406	0.000344
0.408	0.000419	0.000409	0.000395	0.000358	0.000308	0.000234	0.000117	0.408	4.83e-06	0.408	0.000343
0.41	0.00042	0.000409	0.000395	0.000358	0.000309	0.000234	0.000117	0.41	4.87e-06	0.41	0.000344
0.412	0.00042	0.000409	0.000395	0.000358	0.000309	0.000235	0.000118	0.412	4.89e-06	0.412	0.000344
0.414	0.00042	0.000409	0.000395	0.000358	0.00031	0.000235	0.000118	0.414	4.94e-06	0.414	0.000344
0.416	0.00042	0.000409	0.000395	0.000358	0.00031	0.000235	0.000119	0.416	4.96e-06	0.416	0.000344
0.418	0.00042	0.000409	0.000396	0.000359	0.00031	0.000236	0.000119	0.418	5e-06	0.418	0.000344
0.42	0.000421	0.000409	0.000396	0.000359	0.000311	0.000236	0.00012	0.42	5.04e-06	0.42	0.000344
0.422	0.000421	0.000409	0.000396	0.000359	0.000311	0.000236	0.00012	0.422	5.05e-06	0.422	0.000344
0.424	0.000421	0.00041	0.000396	0.000359	0.000311	0.000237	0.00012	0.424	5.11e-06	0.424	0.000344
0.426	0.000421	0.00041	0.000396	0.000359	0.000312	0.000237	0.000121	0.426	5.13e-06	0.426	0.000344
0.428	0.000421	0.00041	0.000396	0.000359	0.000312	0.000237	0.000121	0.428	5.16e-06	0.428	0.000344
0.43	0.000421	0.00041	0.000397	0.000359	0.000312	0.000237	0.000122	0.43	5.21e-06	0.43	0.000345
0.432	0.000421	0.00041	0.000397	0.000359	0.000312	0.000238	0.000122	0.432	5.23e-06	0.432	0.000345
0.434	0.000421	0.00041	0.000397	0.000359	0.000313	0.000238	0.000123	0.434	5.27e-06	0.434	0.000345
0.436	0.000422	0.00041	0.000397	0.000359	0.000313	0.000238	0.000123	0.436	5.3e-06	0.436	0.000345
0.438	0.000422	0.00041	0.000397	0.000359	0.000313	0.000238	0.000124	0.438	5.35e-06	0.438	0.000345
0.44	0.000422	0.00041	0.000397	0.000359	0.000313	0.000239	0.000124	0.44	5.38e-06	0.44	0.000345
0.442	0.000422	0.00041	0.000397	0.000359	0.000313	0.000239	0.000125	0.442	5.4e-06	0.442	0.000345
0.444	0.000422	0.00041	0.000397	0.000359	0.000314	0.000239	0.000125	0.444	5.45e-06	0.444	0.000345
0.446	0.000422	0.00041	0.000397	0.00036	0.000314	0.000239	0.000125	0.446	5.48e-06	0.446	0.000345
0.448	0.000422	0.00041	0.000398	0.000359	0.000314	0.000239	0.000126	0.448	5.51e-06	0.448	0.000345
0.45	0.000422	0.00041	0.000398	0.00036	0.000314	0.000239	0.000126	0.45	5.56e-06	0.45	0.000345
0.452	0.000422	0.00041	0.000398	0.00036	0.000314	0.00024	0.000127	0.452	5.57e-06	0.452	0.000346
0.454	0.000423	0.00041	0.000398	0.00036	0.000314	0.00024	0.000127	0.454	5.62e-06	0.454	0.000345
0.456	0.000423	0.00041	0.000398	0.00036	0.000314	0.00024	0.000127	0.456	5.65e-06	0.456	0.000346
0.458	0.000423	0.000411	0.000398	0.00036	0.000314	0.00024	0.000128	0.458	5.68e-06	0.458	0.000346
0.46	0.000423	0.000411	0.000398	0.00036	0.000315	0.00024	0.000128	0.46	5.73e-06	0.46	0.000346
0.462	0.000423	0.000411	0.000398	0.00036	0.000315	0.00024	0.000129	0.462	5.74e-06	0.462	0.000346
0.464	0.000423	0.000411	0.000398	0.00036	0.000315	0.00024	0.000129	0.464	5.79e-06	0.464	0.000346
0.466	0.000423	0.000411	0.000398	0.00036	0.000315	0.00024	0.00013	0.466	5.82e-06	0.466	0.000346
0.468	0.000423	0.000411	0.000398	0.00036	0.000315	0.00024	0.00013	0.468	5.86e-06	0.468	0.000346
0.47	0.000423	0.000411	0.000398	0.00036	0.000315	0.00024	0.00013	0.47	5.9e-06	0.47	0.000346
0.472	0.000423	0.000411	0.000398	0.00036	0.000315	0.000241	0.000131	0.472	5.92e-06	0.472	0.000346
0.474	0.000423	0.000411	0.000398	0.00036	0.000315	0.000241	0.000131	0.474	5.97e-06	0.474	0.000346
0.476	0.000423	0.000411	0.000398	0.00036	0.000315	0.000241	0.000132	0.476	6e-06	0.476	0.000346
0.478	0.000423	0.000411	0.000398	0.00036	0.000315	0.000241	0.000132	0.478	6.04e-06	0.478	0.000346
0.48	0.000424	0.000411	0.000398	0.00036	0.000315	0.000241	0.000132	0.48	6.08e-06	0.48	0.000347
0.482	0.000424	0.000411	0.000399	0.00036	0.000315	0.000241	0.000133	0.482	6.1e-06	0.482	0.000347
0.484	0.000424	0.000411	0.000399	0.00036	0.000315	0.000241	0.000133	0.484	6.16e-06	0.484	0.000347
0.486	0.000424	0.000412	0.000399	0.00036	0.000315	0.000241	0.000134	0.486	6.2e-06	0.486	0.000347
0.488	0.000424	0.000412	0.000399	0.00036	0.000315	0.000241	0.000134	0.488	6.23e-06	0.488	0.000347
0.49	0.000424	0.000412	0.000399	0.00036	0.000315	0.000241	0.000134	0.49	6.27e-06	0.49	0.000347
0.492	0.000424	0.000412	0.000399	0.00036	0.000315	0.000241	0.000135	0.492	6.3e-06	0.492	0.000347
0.494	0.000424	0.000412	0.000399	0.00036	0.000315	0.000241	0.000135	0.494	6.34e-06	0.494	0.000347
0.496	0.000424	0.000412	0.000399	0.00036	0.000315	0.00024	0.000135	0.496	6.38e-06	0.496	0.000347
0.498	0.000424	0.000412	0.000399	0.00036	0.000314	0.00024	0.000136	0.498	6.41e-06	0.498	0.000347
0.5	0.000424	0.000412	0.000399	0.00036	0.000314	0.00024	0.000136	0.5	6.46e-06	0.5	0.000347
0.502	0.000425	0.000412	0.000399	0.00036	0.000314	0.00024	0.000136	0.502	6.48e-06	0.502	0.000348
0.504	0.000425	0.000412	0.000399	0.00036	0.000314	0.00024	0.000137	0.504	6.54e-06	0.504	0.000348
0.506	0.000425	0.000413	0.000399	0.00036	0.000314	0.00024	0.000137	0.506	6.57e-06	0.506	0.000348
0.508	0.000425	0.000413	0.000399	0.00036	0.000314	0.00024	0.000137	0.508	6.61e-06	0.508	0.000348
0.51	0.000425	0.000413	0.000399	0.00036	0.000314	0.00024	0.000138	0.51	6.65e-06	0.51	0.000348
0.512	0.000425	0.000413	0.0004	0.000361	0.000314	0.00024	0.000138	0.512	6.67e-06	0.512	0.000348
0.514	0.000425	0.000413	0.0004	0.000361	0.000314	0.00024	0.000138	0.514	6.72e-06	0.514	0.000348
0.516	0.000425	0.000413	0.0004	0.000361	0.000314	0.00024	0.000139	0.516	6.76e-06	0.516	0.000348
0.518	0.000425	0.000413	0.0004	0.000361	0.000314	0.00024	0.000139	0.518	6.8e-06	0.518	0.000348
0.52	0.000426	0.000414	0.0004	0.000361	0.000314	0.00024	0.000139	0.52	6.85e-06	0.52	0.000348
0.522	0.000426	0.000414	0.0004	0.000361	0.000314	0.00024	0.00014	0.522	6.86e-06	0.522	0.000348
0.524	0.000426	0.000414	0.0004	0.000361	0.000314	0.000239	0.00014	0.524	6.93e-06	0.524	0.000348
0.526	0.000426	0.000414	0.0004	0.000361	0.000314	0.000239	0.00014	0.526	6.96e-06	0.526	0.000348
0.528	0.000426	0.000414	0.0004	0.000361	0.000313	0.000239	0.00014	0.528	7e-06	0.528	0.000348
0.53	0.000426	0.000414	0.000401	0.000361	0.000314	0.000239	0.000141	0.53	7.05e-06	0.53	0.000349
0.532	0.000426	0.000415	0.000401	0.000361	0.000313	0.000239	0.000141	0.532	7.07e-06	0.532	0.000349
0.534	0.000427	0.000415	0.000401	0.000362	0.000313	0.000239	0.000141	0.534	7.12e-06	0.534	0.000349
0.536	0.000427	0.000415	0.000401	0.000362	0.000313	0.000239	0.000142	0.536	7.16e-06	0.536	0.000349
0.538	0.000427	0.000415	0.000401	0.000362	0.000313	0.000239	0.000142	0.538	7.2e-06	0.538	0.000349
0.54	0.000427	0.000416	0.000401	0.000362	0.000313	0.000239	0.000142	0.54	7.25e-06	0.54	0.000349
0.542	0.000427	0.000416	0.000402	0.000362	0.000313	0.000239	0.000142	0.542	7.27e-06	0.542	0.000349
0.544	0.000428	0.000416	0.000402	0.000362	0.000313	0.000239	0.000143	0.544	7.33e-06	0.544	0.000349
0.546	0.000428	0.000416	0.000402	0.000362	0.000313	0.000239	0.000143	0.546	7.37e-06	0.546	0.000349
0.548	0.000428	0.000417	0.000402	0.000363	0.000313	0.000239	0.000143	0.548	7.41e-06	0.548	0.000349
0.55	0.000428	0.000417	0.000402	0.000363	0.000313	0.000239	0.000143	0.55	7.47e-06	0.55	0.000349
0.552	0.000428	0.000417	0.000403	0.000363	0.000313	0.000239	0.000144	0.552	7.49e-06	0.552	0.000349
0.554	0.000429	0.000417	0.000403	0.000363	0.000313	0.000239	0.000144	0.554	7.55e-06	0.554	0.000349
0.556	0.000429	0.000418	0.000403	0.000363	0.000314	0.000239	0.000144	0.556	7.59e-06	0.556	0.00035
0.558	0.000429	0.000418	0.000403	0.000364	0.000314	0.000239	0.000144	0.558	7.62e-06	0.558	0.00035
0.56	0.000429	0.000418	0.000403	0.000364	0.000314	0.000239	0.000145	0.56	7.67e-06	0.56	0.00035
0.562	0.00043	0.000419	0.000404	0.000364	0.000314	0.000239	0.000145	0.562	7.69e-06	0.562	0.00035
0.564	0.00043	0.000419	0.000404	0.000364	0.000314	0.000239	0.000145	0.564	7.76e-06	0.564	0.00035
0.566	0.00043	0.000419	0.000404	0.000365	0.000314	0.000239	0.000145	0.566	7.79e-06	0.566	0.00035
0.568	0.000431	0.00042	0.000404	0.000365	0.000314	0.000239	0.000145	0.568	7.83e-06	0.568	0.00035
0.57	0.000431	0.00042	0.000405	0.000365	0.000314	0.000239	0.000146	0.57	7.89e-06	0.57	0.00035
0.572	0.000431	0.000421	0.000405	0.000365	0.000314	0.000239	0.000146	0.572	7.91e-06	0.572	0.00035
0.574	0.000432	0.000421	0.000405	0.000366	0.000314	0.000239	0.000146	0.574	7.97e-06	0.574	0.00035
0.576	0.000432	0.000421	0.000406	0.000366	0.000315	0.000239	0.000146	0.576	8.01e-06	0.576	0.000351
0.578	0.000432	0.000422	0.000406	0.000366	0.000315	0.000239	0.000146	0.578	8.04e-06	0.578	0.000351
0.58	0.000433	0.000422	0.000406	0.000367	0.000315	0.000239	0.000147	0.58	8.1e-06	0.58	0.000351
0.582	0.000433	0.000423	0.000407	0.000367	0.000315	0.00024	0.000147	0.582	8.13e-06	0.582	0.000351
0.584	0.000434	0.000423	0.000407	0.000367	0.000315	0.00024	0.000147	0.584	8.19e-06	0.584	0.000351
0.586	0.000434	0.000424	0.000408	0.000368	0.000315	0.00024	0.000147	0.586	8.22e-06	0.586	0.000351
0.588	0.000435	0.000424	0.000408	0.000368	0.000316	0.00024	0.000147	0.588	8.26e-06	0.588	0.000351
0.59	0.000435	0.000425	0.000408	0.000368	0.000316	0.00024	0.000147	0.59	8.32e-06	0.59	0.000351
0.592	0.000435	0.000425	0.000409	0.000369	0.000316	0.00024	0.000148	0.592	8.34e-06	0.592	0.000351
0.594	0.000436	0.000426	0.000409	0.000369	0.000316	0.000241	0.000148	0.594	8.4e-06	0.594	0.000351
0.596	0.000437	0.000426	0.00041	0.00037	0.000317	0.000241	0.000148	0.596	8.44e-06	0.596	0.000352
0.598	0.000437	0.000427	0.00041	0.00037	0.000317	0.000241	0.000148	0.598	8.47e-06	0.598	0.000352
0.6	0.000438	0.000428	0.000411	0.000371	0.000317	0.000241	0.000148	0.6	8.53e-06	0.6	0.000352
0.602	0.000438	0.000428	0.000411	0.000371	0.000317	0.000242	0.000148	0.602	8.56e-06	0.602	0.000352
0.604	0.000439	0.000429	0.000412	0.000372	0.000318	0.000242	0.000148	0.604	8.61e-06	0.604	0.000352
0.606	0.000439	0.00043	0.000412	0.000372	0.000318	0.000242	0.000148	0.606	8.66e-06	0.606	0.000352
0.608	0.00044	0.00043	0.000413	0.000373	0.000318	0.000242	0.000149	0.608	8.69e-06	0.608	0.000352
0.61	0.000441	0.000431	0.000413	0.000373	0.000319	0.000243	0.000149	0.61	8.75e-06	0.61	0.000353
0.612	0.000441	0.000432	0.000414	0.000374	0.000319	0.000243	0.000149	0.612	8.77e-06	0.612	0.000353
0.614	0.000442	0.000432	0.000415	0.000374	0.000319	0.000243	0.000149	0.614	8.82e-06	0.614	0.000353
0.616	0.000443	0.000433	0.000415	0.000375	0.00032	0.000244	0.000149	0.616	8.87e-06	0.616	0.000353
0.618	0.000443	0.000434	0.000416	0.000376	0.00032	0.000244	0.000149	0.618	8.89e-06	0.618	0.000353
0.62	0.000444	0.000435	0.000417	0.000377	0.000321	0.000244	0.000149	0.62	8.94e-06	0.62	0.000353
0.622	0.000445	0.000436	0.000417	0.000377	0.000321	0.000245	0.000149	0.622	8.97e-06	0.622	0.000354
0.624	0.000446	0.000437	0.000418	0.000378	0.000322	0.000245	0.000149	0.624	9.02e-06	0.624	0.000354
0.626	0.000447	0.000438	0.000419	0.000379	0.000322	0.000246	0.000149	0.626	9.06e-06	0.626	0.000354
0.628	0.000447	0.000439	0.00042	0.00038	0.000323	0.000246	0.000149	0.628	9.09e-06	0.628	0.000354
0.63	0.000448	0.000439	0.00042	0.000381	0.000323	0.000247	0.000149	0.63	9.15e-06	0.63	0.000354
0.632	0.000449	0.000441	0.000421	0.000381	0.000324	0.000247	0.000149	0.632	9.17e-06	0.632	0.000354
0.634	0.00045	0.000442	0.000422	0.000382	0.000324	0.000248	0.000149	0.634	9.22e-06	0.634	0.000354
0.636	0.000451	0.000443	0.000423	0.000383	0.000325	0.000248	0.00015	0.636	9.26e-06	0.636	0.000355
0.638	0.000452	0.000444	0.000424	0.000384	0.000326	0.000249	0.00015	0.638	9.3e-06	0.638	0.000355
0.64	0.000453	0.000445	0.000425	0.000385	0.000326	0.000249	0.00015	0.64	9.35e-06	0.64	0.000355
0.642	0.000454	0.000446	0.000426	0.000386	0.000327	0.00025	0.00015	0.642	9.37e-06	0.642	0.000355
0.644	0.000456	0.000447	0.000427	0.000387	0.000328	0.00025	0.00015	0.644	9.42e-06	0.644	0.000355
0.646	0.000457	0.000448	0.000428	0.000388	0.000329	0.000251	0.00015	0.646	9.46e-06	0.646	0.000356
0.648	0.000458	0.00045	0.000429	0.000389	0.000329	0.000251	0.00015	0.648	9.48e-06	0.648	0.000356
0.65	0.000459	0.000451	0.00043	0.000391	0.00033	0.000252	0.00015	0.65	9.54e-06	0.65	0.000356
0.652	0.00046	0.000452	0.000431	0.000392	0.000331	0.000253	0.00015	0.652	9.56e-06	0.652	0.000356
0.654	0.000462	0.000454	0.000433	0.000393	0.000332	0.000253	0.00015	0.654	9.61e-06	0.654	0.000357
0.656	0.000463	0.000455	0.000434	0.000394	0.000333	0.000254	0.00015	0.656	9.65e-06	0.656	0.000357
0.658	0.000464	0.000457	0.000435	0.000396	0.000334	0.000255	0.00015	0.658	9.68e-06	0.658	0.000357
0.66	0.000466	0.000458	0.000436	0.000397	0.000335	0.000255	0.00015	0.66	9.73e-06	0.66	0.000357
0.662	0.000467	0.00046	0.000438	0.000398	0.000336	0.000256	0.00015	0.662	9.75e-06	0.662	0.000358
0.664	0.000469	0.000461	0.000439	0.0004	0.000337	0.000257	0.00015	0.664	9.79e-06	0.664	0.000358
0.666	0.00047	0.000463	0.00044	0.000401	0.000338	0.000258	0.00015	0.666	9.82e-06	0.666	0.000358
0.668	0.000472	0.000464	0.000442	0.000402	0.000339	0.000259	0.00015	0.668	9.85e-06	0.668	0.000358
0.67	0.000473	0.000466	0.000443	0.000404	0.00034	0.000259	0.00015	0.67	9.9e-06	0.67	0.000359
0.672	0.000475	0.000468	0.000445	0.000405	0.000341	0.00026	0.00015	0.672	9.92e-06	0.672	0.000359
0.674	0.000476	0.000469	0.000446	0.000407	0.000342	0.000261	0.00015	0.674	9.97e-06	0.674	0.000359
0.676	0.000478	0.000471	0.000448	0.000409	0.000343	0.000262	0.00015	0.676	1e-05	0.676	0.000359
0.678	0.00048	0.000473	0.00045	0.00041	0.000344	0.000263	0.00015	0.678	1e-05	0.678	0.00036
0.68	0.000482	0.000475	0.000451	0.000412	0.000346	0.000264	0.00015	0.68	1.01e-05	0.68	0.00036
0.682	0.000483	0.000476	0.000453	0.000413	0.000347	0.000265	0.00015	0.682	1.01e-05	0.682	0.00036
0.684	0.000485	0.000478	0.000455	0.000415	0.000348	0.000266	0.00015	0.684	1.01e-05	0.684	0.000361
0.686	0.000487	0.00048	0.000456	0.000417	0.00035	0.000267	0.00015	0.686	1.02e-05	0.686	0.000361
0.688	0.000489	0.000482	0.000458	0.000418	0.000351	0.000268	0.00015	0.688	1.02e-05	0.688	0.000361
0.69	0.000491	0.000484	0.00046	0.00042	0.000352	0.000269	0.00015	0.69	1.02e-05	0.69	0.000362
0.692	0.000493	0.000486	0.000462	0.000422	0.000354	0.00027	0.00015	0.692	1.03e-05	0.692	0.000362
0.694	0.000495	0.000488	0.000464	0.000424	0.000355	0.000271	0.00015	0.694	1.03e-05	0.694	0.000362
0.696	0.000497	0.00049	0.000465	0.000426	0.000357	0.000272	0.00015	0.696	1.03e-05	0.696	0.000363
0.698	0.000499	0.000492	0.000467	0.000428	0.000358	0.000273	0.00015	0.698	1.04e-05	0.698	0.000363
0.7	0.000501	0.000494	0.000469	0.00043	0.00036	0.000274	0.00015	0.7	1.04e-05	0.7	0.000363
0.702	0.000503	0.000496	0.000471	0.000431	0.000361	0.000275	0.000151	0.702	1.04e-05	0.702	0.000364
0.704	0.000505	0.000498	0.000473	0.000433	0.000363	0.000276	0.00015	0.704	1.05e-05	0.704	0.000364
0.706	0.000507	0.0005	0.000475	0.000435	0.000365	0.000278	0.000151	0.706	1.05e-05	0.706	0.000364
0.708	0.000509	0.000503	0.000477	0.000437	0.000366	0.000279	0.000151	0.708	1.05e-05	0.708	0.000365
0.71	0.000512	0.000505	0.000479	0.000439	0.000368	0.00028	0.000151	0.71	1.06e-05	0.71	0.000365
0.712	0.000514	0.000507	0.000482	0.000441	0.00037	0.000281	0.000151	0.712	1.06e-05	0.712	0.000366
0.714	0.000516	0.000509	0.000484	0.000443	0.000371	0.000282	0.000151	0.714	1.06e-05	0.714	0.000366
0.716	0.000518	0.000512	0.000486	0.000446	0.000373	0.000284	0.000151	0.716	1.07e-05	0.716	0.000366
0.718	0.000521	0.000514	0.000488	0.000448	0.000375	0.000285	0.000151	0.718	1.07e-05	0.718	0.000367
0.72	0.000523	0.000516	0.00049	0.00045	0.000377	0.000286	0.000151	0.72	1.07e-05	0.72	0.000367
0.722	0.000525	0.000519	0.000492	0.000452	0.000378	0.000287	0.000151	0.722	1.07e-05	0.722	0.000368
0.724	0.000528	0.000521	0.000495	0.000454	0.00038	0.000289	0.000151	0.724	1.08e-05	0.724	0.000368
0.726	0.00053	0.000523	0.000497	0.000456	0.000382	0.00029	0.000151	0.726	1.08e-05	0.726	0.000369
0.728	0.000532	0.000526	0.000499	0.000458	0.000384	0.000292	0.000152	0.728	1.08e-05	0.728	0.000369
0.73	0.000535	0.000528	0.000502	0.000461	0.000386	0.000293	0.000152	0.73	1.09e-05	0.73	0.000369
0.732	0.000537	0.000531	0.000504	0.000463	0.000388	0.000294	0.000152	0.732	1.09e-05	0.732	0.00037
0.734	0.00054	0.000533	0.000506	0.000465	0.00039	0.000296	0.000152	0.734	1.09e-05	0.734	0.00037
0.736	0.000542	0.000536	0.000509	0.000468	0.000392	0.000297	0.000152	0.736	1.1e-05	0.736	0.000371
0.738	0.000545	0.000538	0.000511	0.00047	0.000394	0.000299	0.000152	0.738	1.1e-05	0.738	0.000371
0.74	0.000547	0.000541	0.000514	0.000472	0.000396	0.0003	0.000152	0.74	1.1e-05	0.74	0.000372
0.742	0.00055	0.000543	0.000516	0.000475	0.000398	0.000301	0.000153	0.742	1.1e-05	0.742	0.000372
0.744	0.000553	0.000546	0.000519	0.000477	0.0004	0.000303	0.000153	0.744	1.11e-05	0.744	0.000373
0.746	0.000555	0.000549	0.000521	0.000479	0.000402	0.000304	0.000153	0.746	1.11e-05	0.746	0.000373
0.748	0.000558	0.000551	0.000524	0.000482	0.000404	0.000306	0.000153	0.748	1.11e-05	0.748	0.000374
0.75	0.00056	0.000554	0.000526	0.000484	0.000406	0.000307	0.000153	0.75	1.12e-05	0.75	0.000375
0.752	0.000563	0.000557	0.000529	0.000487	0.000409	0.000309	0.000154	0.752	1.12e-05	0.752	0.000375
0.754	0.000566	0.000559	0.000532	0.000489	0.000411	0.000311	0.000154	0.754	1.12e-05	0.754	0.000376
0.756	0.000568	0.000562	0.000534	0.000492	0.000413	0.000312	0.000154	0.756	1.12e-05	0.756	0.000376
0.758	0.000571	0.000565	0.000537	0.000494	0.000415	0.000314	0.000154	0.758	1.13e-05	0.758	0.000377
0.76	0.000574	0.000567	0.000539	0.000497	0.000417	0.000315	0.000154	0.76	1.13e-05	0.76	0.000378
0.762	0.000577	0.00057	0.000542	0.000499	0.00042	0.000317	0.000155	0.762	1.13e-05	0.762	0.000378
0.764	0.000579	0.000573	0.000545	0.000502	0.000422	0.000319	0.000155	0.764	1.14e-05	0.764	0.000379
0.766	0.000582	0.000576	0.000548	0.000504	0.000424	0.00032	0.000155	0.766	1.14e-05	0.766	0.000379
0.768	0.000585	0.000579	0.00055	0.000507	0.000427	0.000322	0.000155	0.768	1.14e-05	0.768	0.00038
0.77	0.000588	0.000581	0.000553	0.00051	0.000429	0.000324	0.000156	0.77	1.15e-05	0.77	0.000381
0.772	0.000591	0.000584	0.000556	0.000512	0.000431	0.000325	0.000156	0.772	1.15e-05	0.772	0.000381
0.774	0.000593	0.000587	0.000559	0.000515	0.000434	0.000327	0.000156	0.774	1.15e-05	0.774	0.000382
0.776	0.000596	0.00059	0.000562	0.000518	0.000436	0.000329	0.000157	0.776	1.15e-05	0.776	0.000383
0.778	0.000599	0.000593	0.000564	0.00052	0.000438	0.00033	0.000157	0.778	1.15e-05	0.778	0.000384
0.78	0.000602	0.000596	0.000567	0.000523	0.000441	0.000332	0.000157	0.78	1.16e-05	0.78	0.000384
0.782	0.000605	0.000599	0.00057	0.000526	0.000443	0.000334	0.000158	0.782	1.16e-05	0.782	0.000385
0.784	0.000608	0.000602	0.000573	0.000528	0.000446	0.000336	0.000158	0.784	1.16e-05	0.784	0.000386
0.786	0.000611	0.000605	0.000576	0.000531	0.000448	0.000337	0.000158	0.786	1.17e-05	0.786	0.000387
0.788	0.000614	0.000608	0.000579	0.000534	0.000451	0.000339	0.000159	0.788	1.17e-05	0.788	0.000387
0.79	0.000617	0.000611	0.000582	0.000537	0.000453	0.000341	0.000159	0.79	1.17e-05	0.79	0.000388
0.792	0.00062	0.000614	0.000585	0.000539	0.000456	0.000343	0.000159	0.792	1.17e-05	0.792	0.000389
0.794	0.000623	0.000617	0.000588	0.000542	0.000458	0.000345	0.00016	0.794	1.18e-05	0.794	0.00039
0.796	0.000626	0.00062	0.000591	0.000545	0.000461	0.000347	0.00016	0.796	1.18e-05	0.796	0.000391
0.798	0.000629	0.000623	0.000594	0.000548	0.000464	0.000348	0.00016	0.798	1.18e-05	0.798	0.000392
0.8	0.000632	0.000626	0.000597	0.000551	0.000466	0.00035	0.000161	0.8	1.18e-05	0.8	0.000393
0.798	0.000614	0.000608	0.000579	0.000533	0.000448	0.000335	0.000151	0.798	1.11e-05	0.798	0.000373
0.796	0.000597	0.000592	0.000562	0.000517	0.000433	0.000322	0.000145	0.796	1.06e-05	0.796	0.000354
0.794	0.000582	0.000576	0.000546	0.000501	0.000418	0.00031	0.000139	0.794	1e-05	0.794	0.000337
0.792	0.000566	0.000561	0.000531	0.000487	0.000405	0.000299	0.000134	0.792	9.54e-06	0.792	0.00032
0.79	0.000552	0.000547	0.000517	0.000473	0.000392	0.000289	0.00013	0.79	9.11e-06	0.79	0.000305
0.788	0.000538	0.000533	0.000503	0.00046	0.00038	0.00028	0.000126	0.788	8.7e-06	0.788	0.000291
0.786	0.000524	0.00052	0.00049	0.000447	0.000369	0.000271	0.000122	0.786	8.33e-06	0.786	0.000277
0.784	0.000511	0.000507	0.000477	0.000435	0.000357	0.000263	0.000119	0.784	7.97e-06	0.784	0.000264
0.782	0.000498	0.000494	0.000464	0.000423	0.000347	0.000255	0.000115	0.782	7.64e-06	0.782	0.000252
0.78	0.000486	0.000482	0.000452	0.000411	0.000336	0.000247	0.000112	0.78	7.35e-06	0.78	0.00024
0.778	0.000473	0.00047	0.000441	0.0004	0.000326	0.00024	0.00011	0.778	7.05e-06	0.778	0.000229
0.776	0.000462	0.000458	0.000429	0.000389	0.000317	0.000233	0.000107	0.776	6.79e-06	0.776	0.000218
0.774	0.00045	0.000447	0.000418	0.000378	0.000307	0.000226	0.000104	0.774	6.55e-06	0.774	0.000208
0.772	0.000438	0.000436	0.000407	0.000368	0.000298	0.000219	0.000102	0.772	6.29e-06	0.772	0.000198
0.77	0.000427	0.000425	0.000396	0.000358	0.000289	0.000213	9.93e-05	0.77	6.09e-06	0.77	0.000189
0.768	0.000416	0.000414	0.000385	0.000348	0.00028	0.000207	9.7e-05	0.768	5.86e-06	0.768	0.00018
0.766	0.000406	0.000403	0.000375	0.000338	0.000272	0.000201	9.48e-05	0.766	5.67e-06	0.766	0.000171
0.764	0.000395	0.000393	0.000365	0.000329	0.000264	0.000195	9.28e-05	0.764	5.48e-06	0.764	0.000163
0.762	0.000385	0.000383	0.000355	0.000319	0.000255	0.000189	9.08e-05	0.762	5.29e-06	0.762	0.000154
0.76	0.000375	0.000373	0.000345	0.00031	0.000248	0.000184	8.89e-05	0.76	5.14e-06	0.76	0.000147
0.758	0.000365	0.000363	0.000336	0.000301	0.00024	0.000179	8.7e-05	0.758	4.95e-06	0.758	0.000139
0.756	0.000355	0.000354	0.000327	0.000292	0.000232	0.000174	8.52e-05	0.756	4.81e-06	0.756	0.000132
0.754	0.000345	0.000344	0.000317	0.000284	0.000225	0.000169	8.35e-05	0.754	4.66e-06	0.754	0.000125
0.752	0.000336	0.000335	0.000308	0.000275	0.000218	0.000164	8.18e-05	0.752	4.51e-06	0.752	0.000118
0.75	0.000327	0.000326	0.0003	0.000267	0.000211	0.000159	8.03e-05	0.75	4.4e-06	0.75	0.000111
0.748	0.000317	0.000317	0.000291	0.000259	0.000204	0.000155	7.87e-05	0.748	4.24e-06	0.748	0.000105
0.746	0.000308	0.000308	0.000282	0.000251	0.000197	0.00015	7.72e-05	0.746	4.12e-06	0.746	9.84e-05
0.744	0.0003	0.0003	0.000274	0.000243	0.000191	0.000146	7.58e-05	0.744	4e-06	0.744	9.25e-05
0.742	0.000291	0.000291	0.000266	0.000235	0.000185	0.000142	7.43e-05	0.742	3.88e-06	0.742	8.64e-05
0.74	0.000282	0.000283	0.000258	0.000228	0.000178	0.000138	7.3e-05	0.74	3.79e-06	0.74	8.08e-05
0.738	0.000274	0.000275	0.00025	0.000221	0.000172	0.000134	7.17e-05	0.738	3.67e-06	0.738	7.52e-05
0.736	0.000266	0.000267	0.000242	0.000213	0.000166	0.00013	7.03e-05	0.736	3.58e-06	0.736	6.97e-05
0.734	0.000258	0.000259	0.000234	0.000206	0.000161	0.000127	6.91e-05	0.734	3.47e-06	0.734	6.46e-05
0.732	0.00025	0.000251	0.000227	0.000199	0.000155	0.000123	6.78e-05	0.732	3.38e-06	0.732	5.94e-05
0.73	0.000242	0.000243	0.00022	0.000193	0.000149	0.00012	6.66e-05	0.73	3.31e-06	0.73	5.45e-05
0.728	0.000234	0.000236	0.000212	0.000186	0.000144	0.000116	6.55e-05	0.728	3.2e-06	0.728	4.97e-05
0.726	0.000227	0.000228	0.000205	0.000179	0.000139	0.000113	6.43e-05	0.726	3.13e-06	0.726	4.49e-05
0.724	0.000219	0.000221	0.000198	0.000173	0.000134	0.00011	6.32e-05	0.724	3.05e-06	0.724	4.04e-05
0.722	0.000212	0.000214	0.000191	0.000167	0.000128	0.000107	6.21e-05	0.722	2.96e-06	0.722	3.58e-05
0.72	0.000205	0.000207	0.000185	0.000161	0.000124	0.000104	6.1e-05	0.72	2.9e-06	0.72	3.15e-05
0.718	0.000198	0.0002	0.000178	0.000155	0.000119	0.000101	5.99e-05	0.718	2.81e-06	0.718	2.72e-05
0.716	0.000191	0.000193	0.000172	0.000149	0.000114	9.8e-05	5.88e-05	0.716	2.76e-06	0.716	2.3e-05
0.714	0.000184	0.000186	0.000165	0.000143	0.00011	9.53e-05	5.79e-05	0.714	2.69e-06	0.714	1.91e-05
0.712	0.000177	0.00018	0.000159	0.000137	0.000105	9.26e-05	5.68e-05	0.712	2.61e-06	0.712	1.5e-05
0.71	0.00017	0.000173	0.000153	0.000132	0.000101	9e-05	5.58e-05	0.71	2.57e-06	0.71	1.12e-05
0.708	0.000164	0.000167	0.000147	0.000126	9.64e-05	8.74e-05	5.48e-05	0.708	2.49e-06	0.708	7.42e-06
0.706	0.000158	0.000161	0.000141	0.000121	9.23e-05	8.5e-05	5.38e-05	0.706	2.44e-06	0.706	3.64e-06
0.704	0.000151	0.000154	0.000135	0.000116	8.82e-05	8.25e-05	5.29e-05	0.704	2.39e-06	0.704	1.68e-07
0.702	0.000145	0.000148	0.000129	0.00011	8.42e-05	8.02e-05	5.19e-05	0.702	2.32e-06	0.702	-3.47e-06
0.7	0.000139	0.000142	0.000124	0.000105	8.04e-05	7.79e-05	5.1e-05	0.7	2.29e-06	0.7	-6.82e-06
0.698	0.000133	0.000137	0.000118	0.0001	7.65e-05	7.57e-05	5.01e-05	0.698	2.21e-06	0.698	-1.02e-05
0.696	0.000127	0.000131	0.000113	9.55e-05	7.29e-05	7.36e-05	4.91e-05	0.696	2.17e-06	0.696	-1.36e-05
0.694	0.000121	0.000125	0.000108	9.08e-05	6.93e-05	7.14e-05	4.83e-05	0.694	2.13e-06	0.694	-1.66e-05
0.692	0.000116	0.00012	0.000102	8.61e-05	6.57e-05	6.94e-05	4.73e-05	0.692	2.07e-06	0.692	-1.99e-05
0.69	0.00011	0.000114	9.72e-05	8.16e-05	6.23e-05	6.74e-05	4.65e-05	0.69	2.04e-06	0.69	-2.29e-05
0.688	0.000105	0.000109	9.22e-05	7.71e-05	5.89e-05	6.54e-05	4.56e-05	0.688	1.98e-06	0.688	-2.59e-05
0.686	9.94e-05	0.000104	8.73e-05	7.28e-05	5.57e-05	6.36e-05	4.47e-05	0.686	1.94e-06	0.686	-2.89e-05
0.684	9.41e-05	9.85e-05	8.25e-05	6.86e-05	5.25e-05	6.17e-05	4.39e-05	0.684	1.9e-06	0.684	-3.17e-05
0.682	8.89e-05	9.35e-05	7.78e-05	6.43e-05	4.93e-05	5.99e-05	4.3e-05	0.682	1.85e-06	0.682	-3.47e-05
0.68	8.39e-05	8.85e-05	7.32e-05	6.03e-05	4.63e-05	5.81e-05	4.22e-05	0.68	1.83e-06	0.68	-3.73e-05
0.678	7.88e-05	8.37e-05	6.86e-05	5.62e-05	4.33e-05	5.64e-05	4.14e-05	0.678	1.77e-06	0.678	-4.01e-05
0.676	7.4e-05	7.89e-05	6.42e-05	5.23e-05	4.04e-05	5.47e-05	4.06e-05	0.676	1.73e-06	0.676	-4.28e-05
0.674	6.92e-05	7.42e-05	5.99e-05	4.85e-05	3.76e-05	5.3e-05	3.98e-05	0.674	1.7e-06	0.674	-4.52e-05
0.672	6.44e-05	6.96e-05	5.55e-05	4.47e-05	3.47e-05	5.14e-05	3.89e-05	0.672	1.66e-06	0.672	-4.8e-05
0.67	5.98e-05	6.51e-05	5.14e-05	4.11e-05	3.21e-05	4.98e-05	3.82e-05	0.67	1.64e-06	0.67	-5.03e-05
0.668	5.53e-05	6.07e-05	4.73e-05	3.75e-05	2.94e-05	4.83e-05	3.74e-05	0.668	1.59e-06	0.668	-5.28e-05
0.666	5.09e-05	5.63e-05	4.32e-05	3.4e-05	2.69e-05	4.68e-05	3.66e-05	0.666	1.56e-06	0.666	-5.53e-05
0.664	4.65e-05	5.21e-05	3.94e-05	3.06e-05	2.44e-05	4.53e-05	3.59e-05	0.664	1.53e-06	0.664	-5.75e-05
0.662	4.23e-05	4.79e-05	3.55e-05	2.71e-05	2.19e-05	4.39e-05	3.51e-05	0.662	1.48e-06	0.662	-5.99e-05
0.66	3.81e-05	4.38e-05	3.17e-05	2.4e-05	1.95e-05	4.25e-05	3.44e-05	0.66	1.47e-06	0.66	-6.21e-05
0.658	3.4e-05	3.98e-05	2.8e-05	2.07e-05	1.71e-05	4.11e-05	3.37e-05	0.658	1.43e-06	0.658	-6.43e-05
0.656	3e-05	3.58e-05	2.43e-05	1.75e-05	1.49e-05	3.98e-05	3.29e-05	0.656	1.4e-06	0.656	-6.65e-05
0.654	2.6e-05	3.2e-05	2.08e-05	1.45e-05	1.26e-05	3.84e-05	3.22e-05	0.654	1.38e-06	0.654	-6.85e-05
0.652	2.22e-05	2.82e-05	1.73e-05	1.14e-05	1.04e-05	3.72e-05	3.14e-05	0.652	1.34e-06	0.652	-7.07e-05
0.65	1.84e-05	2.45e-05	1.39e-05	8.57e-06	8.34e-06	3.59e-05	3.08e-05	0.65	1.33e-06	0.65	-7.27e-05
0.648	1.46e-05	2.09e-05	1.06e-05	5.63e-06	6.19e-06	3.47e-05	3.01e-05	0.648	1.28e-06	0.648	-7.47e-05
0.646	1.1e-05	1.73e-05	7.27e-06	2.82e-06	4.17e-06	3.35e-05	2.93e-05	0.646	1.26e-06	0.646	-7.68e-05
0.644	7.39e-06	1.38e-05	4.12e-06	1.1e-07	2.2e-06	3.22e-05	2.87e-05	0.644	1.24e-06	0.644	-7.85e-05
0.642	3.94e-06	1.04e-05	9.7e-07	-2.66e-06	1.94e-07	3.11e-05	2.8e-05	0.642	1.2e-06	0.642	-8.06e-05
0.64	4.74e-07	6.98e-06	-2.11e-06	-5.22e-06	-1.67e-06	2.99e-05	2.74e-05	0.64	1.2e-06	0.64	-8.24e-05
0.638	-2.88e-06	3.74e-06	-5.1e-06	-7.86e-06	-3.6e-06	2.88e-05	2.67e-05	0.638	1.15e-06	0.638	-8.42e-05
0.636	-6.12e-06	4.94e-07	-8.09e-06	-1.04e-05	-5.41e-06	2.77e-05	2.6e-05	0.636	1.14e-06	0.636	-8.6e-05
0.634	-9.37e-06	-2.63e-06	-1.09e-05	-1.28e-05	-7.23e-06	2.66e-05	2.54e-05	0.634	1.11e-06	0.634	-8.77e-05
0.632	-1.25e-05	-5.71e-06	-1.38e-05	-1.53e-05	-9.05e-06	2.56e-05	2.47e-05	0.632	1.08e-06	0.632	-8.95e-05
0.63	-1.56e-05	-8.77e-06	-1.65e-05	-1.75e-05	-1.07e-05	2.45e-05	2.41e-05	0.63	1.07e-06	0.63	-9.12e-05
0.628	-1.86e-05	-1.17e-05	-1.92e-05	-1.99e-05	-1.24e-05	2.35e-05	2.35e-05	0.628	1.03e-06	0.628	-9.28e-05
0.626	-2.16e-05	-1.46e-05	-2.19e-05	-2.21e-05	-1.4e-05	2.25e-05	2.29e-05	0.626	1.01e-06	0.626	-9.46e-05
0.624	-2.45e-05	-1.74e-05	-2.45e-05	-2.43e-05	-1.56e-05	2.15e-05	2.24e-05	0.624	1e-06	0.624	-9.61e-05
0.622	-2.73e-05	-2.02e-05	-2.7e-05	-2.65e-05	-1.72e-05	2.06e-05	2.17e-05	0.622	9.59e-07	0.622	-9.78e-05
0.62	-3.01e-05	-2.3e-05	-2.95e-05	-2.86e-05	-1.87e-05	1.96e-05	2.11e-05	0.62	9.6e-07	0.62	-9.93e-05
0.618	-3.28e-05	-2.56e-05	-3.2e-05	-3.07e-05	-2.03e-05	1.87e-05	2.06e-05	0.618	9.25e-07	0.618	-0.000101
0.616	-3.55e-05	-2.83e-05	-3.44e-05	-3.27e-05	-2.17e-05	1.78e-05	2e-05	0.616	9.12e-07	0.616	-0.000102
0.614	-3.81e-05	-3.08e-05	-3.67e-05	-3.47e-05	-2.32e-05	1.68e-05	1.95e-05	0.614	8.9e-07	0.614	-0.000104
0.612	-4.06e-05	-3.33e-05	-3.9e-05	-3.67e-05	-2.47e-05	1.6e-05	1.89e-05	0.612	8.58e-07	0.612	-0.000105
0.61	-4.31e-05	-3.58e-05	-4.12e-05	-3.85e-05	-2.6e-05	1.51e-05	1.84e-05	0.61	8.6e-07	0.61	-0.000107
0.608	-4.55e-05	-3.82e-05	-4.34e-05	-4.04e-05	-2.75e-05	1.42e-05	1.78e-05	0.608	8.22e-07	0.608	-0.000108
0.606	-4.79e-05	-4.05e-05	-4.56e-05	-4.22e-05	-2.88e-05	1.34e-05	1.72e-05	0.606	8.04e-07	0.606	-0.00011
0.604	-5.03e-05	-4.28e-05	-4.77e-05	-4.4e-05	-3.01e-05	1.25e-05	1.67e-05	0.604	7.96e-07	0.604	-0.000111
0.602	-5.26e-05	-4.51e-05	-4.98e-05	-4.58e-05	-3.14e-05	1.18e-05	1.62e-05	0.602	7.57e-07	0.602	-0.000112
0.6	-5.48e-05	-4.74e-05	-5.18e-05	-4.75e-05	-3.26e-05	1.09e-05	1.57e-05	0.6	7.66e-07	0.6	-0.000114
0.598	-5.7e-05	-4.95e-05	-5.38e-05	-4.92e-05	-3.4e-05	1.01e-05	1.52e-05	0.598	7.25e-07	0.598	-0.000115
0.596	-5.92e-05	-5.16e-05	-5.58e-05	-5.08e-05	-3.51e-05	9.37e-06	1.46e-05	0.596	7.13e-07	0.596	-0.000116
0.594	-6.13e-05	-5.37e-05	-5.77e-05	-5.24e-05	-3.64e-05	8.53e-06	1.42e-05	0.594	7.08e-07	0.594	-0.000117
0.592	-6.33e-05	-5.58e-05	-5.96e-05	-5.41e-05	-3.76e-05	7.79e-06	1.36e-05	0.592	6.69e-07	0.592	-0.000119
0.59	-6.54e-05	-5.78e-05	-6.14e-05	-5.56e-05	-3.87e-05	7.01e-06	1.32e-05	0.59	6.74e-07	0.59	-0.00012
0.588	-6.74e-05	-5.97e-05	-6.32e-05	-5.72e-05	-3.99e-05	6.26e-06	1.27e-05	0.588	6.41e-07	0.588	-0.000121
0.586	-6.93e-05	-6.16e-05	-6.5e-05	-5.87e-05	-4.1e-05	5.55e-06	1.22e-05	0.586	6.36e-07	0.586	-0.000122
0.584	-7.12e-05	-6.35e-05	-6.67e-05	-6.01e-05	-4.21e-05	4.78e-06	1.18e-05	0.584	6.23e-07	0.584	-0.000124
0.582	-7.31e-05	-6.53e-05	-6.85e-05	-6.17e-05	-4.33e-05	4.11e-06	1.12e-05	0.582	5.91e-07	0.582	-0.000125
0.58	-7.49e-05	-6.72e-05	-7.01e-05	-6.3e-05	-4.43e-05	3.36e-06	1.08e-05	0.58	5.93e-07	0.58	-0.000126
0.578	-7.67e-05	-6.89e-05	-7.18e-05	-6.45e-05	-4.54e-05	2.67e-06	1.03e-05	0.578	5.63e-07	0.578	-0.000127
0.576	-7.85e-05	-7.07e-05	-7.35e-05	-6.58e-05	-4.64e-05	1.97e-06	9.83e-06	0.576	5.48e-07	0.576	-0.000128
0.574	-8.02e-05	-7.24e-05	-7.5e-05	-6.71e-05	-4.74e-05	1.24e-06	9.43e-06	0.574	5.41e-07	0.574	-0.000129
0.572	-8.19e-05	-7.41e-05	-7.66e-05	-6.85e-05	-4.85e-05	6.14e-07	8.94e-06	0.572	5.06e-07	0.572	-0.00013
0.57	-8.36e-05	-7.57e-05	-7.81e-05	-6.98e-05	-4.94e-05	-1.37e-07	8.52e-06	0.57	5.12e-07	0.57	-0.000131
0.568	-8.52e-05	-7.73e-05	-7.96e-05	-7.11e-05	-5.05e-05	-7.74e-07	8.08e-06	0.568	4.78e-07	0.568	-0.000132
0.566	-8.68e-05	-7.89e-05	-8.12e-05	-7.24e-05	-5.14e-05	-1.42e-06	7.61e-06	0.566	4.68e-07	0.566	-0.000134
0.564	-8.84e-05	-8.05e-05	-8.26e-05	-7.36e-05	-5.23e-05	-2.14e-06	7.22e-06	0.564	4.66e-07	0.564	-0.000135
0.562	-8.99e-05	-8.2e-05	-8.41e-05	-7.5e-05	-5.34e-05	-2.75e-06	6.74e-06	0.562	4.29e-07	0.562	-0.000136
0.56	-9.14e-05	-8.35e-05	-8.55e-05	-7.6e-05	-5.42e-05	-3.44e-06	6.35e-06	0.56	4.4e-07	0.56	-0.000137
0.558	-9.29e-05	-8.5e-05	-8.69e-05	-7.73e-05	-5.52e-05	-4.06e-06	5.91e-06	0.558	4.03e-07	0.558	-0.000138
0.556	-9.44e-05	-8.64e-05	-8.83e-05	-7.85e-05	-5.61e-05	-4.7e-06	5.45e-06	0.556	3.94e-07	0.556	-0.000139
0.554	-9.59e-05	-8.79e-05	-8.96e-05	-7.96e-05	-5.7e-05	-5.41e-06	5.09e-06	0.554	3.93e-07	0.554	-0.00014
0.552	-9.73e-05	-8.93e-05	-9.1e-05	-8.09e-05	-5.79e-05	-6e-06	4.64e-06	0.552	3.51e-07	0.552	-0.000141
0.55	-9.88e-05	-9.07e-05	-9.23e-05	-8.19e-05	-5.87e-05	-6.71e-06	4.25e-06	0.55	3.63e-07	0.55	-0.000142
0.548	-0.0001	-9.2e-05	-9.36e-05	-8.31e-05	-5.97e-05	-7.32e-06	3.84e-06	0.548	3.4e-07	0.548	-0.000142
0.546	-0.000101	-9.33e-05	-9.49e-05	-8.42e-05	-6.05e-05	-7.94e-06	3.4e-06	0.546	3.28e-07	0.546	-0.000143
0.544	-0.000103	-9.47e-05	-9.62e-05	-8.53e-05	-6.13e-05	-8.65e-06	3.03e-06	0.544	3.18e-07	0.544	-0.000144
0.542	-0.000104	-9.6e-05	-9.75e-05	-8.64e-05	-6.22e-05	-9.23e-06	2.59e-06	0.542	2.86e-07	0.542	-0.000145
0.54	-0.000105	-9.73e-05	-9.87e-05	-8.74e-05	-6.29e-05	-9.92e-06	2.22e-06	0.54	2.78e-07	0.54	-0.000146
0.538	-0.000107	-9.85e-05	-9.99e-05	-8.85e-05	-6.39e-05	-1.06e-05	1.81e-06	0.538	2.55e-07	0.538	-0.000147
0.536	-0.000108	-9.98e-05	-0.000101	-8.95e-05	-6.46e-05	-1.12e-05	1.38e-06	0.536	2.43e-07	0.536	-0.000148
0.534	-0.000109	-0.000101	-0.000102	-9.05e-05	-6.54e-05	-1.19e-05	1.03e-06	0.534	2.47e-07	0.534	-0.000149
0.532	-0.00011	-0.000102	-0.000104	-9.16e-05	-6.62e-05	-1.24e-05	5.96e-07	0.532	2.19e-07	0.532	-0.00015
0.53	-0.000112	-0.000103	-0.000105	-9.25e-05	-6.69e-05	-1.31e-05	2.45e-07	0.53	2.19e-07	0.53	-0.00015
0.528	-0.000113	-0.000105	-0.000106	-9.36e-05	-6.78e-05	-1.37e-05	-1.63e-07	0.528	1.98e-07	0.528	-0.000151
0.526	-0.000114	-0.000106	-0.000107	-9.46e-05	-6.85e-05	-1.43e-05	-5.8e-07	0.526	1.87e-07	0.526	-0.000152
0.524	-0.000115	-0.000107	-0.000108	-9.55e-05	-6.93e-05	-1.51e-05	-9.26e-07	0.524	1.77e-07	0.524	-0.000153
0.522	-0.000116	-0.000108	-0.000109	-9.66e-05	-7.01e-05	-1.56e-05	-1.37e-06	0.522	1.55e-07	0.522	-0.000154
0.52	-0.000118	-0.000109	-0.00011	-9.74e-05	-7.08e-05	-1.63e-05	-1.7e-06	0.52	1.61e-07	0.52	-0.000155
0.518	-0.000119	-0.00011	-0.000111	-9.85e-05	-7.16e-05	-1.7e-05	-2.1e-06	0.518	1.28e-07	0.518	-0.000155
0.516	-0.00012	-0.000111	-0.000113	-9.94e-05	-7.23e-05	-1.76e-05	-2.51e-06	0.516	1.22e-07	0.516	-0.000156
0.514	-0.000121	-0.000113	-0.000114	-0.0001	-7.3e-05	-1.83e-05	-2.83e-06	0.514	1.17e-07	0.514	-0.000157
0.512	-0.000122	-0.000114	-0.000115	-0.000101	-7.38e-05	-1.89e-05	-3.29e-06	0.512	8.27e-08	0.512	-0.000158
0.51	-0.000123	-0.000115	-0.000116	-0.000102	-7.45e-05	-1.96e-05	-3.61e-06	0.51	9.59e-08	0.51	-0.000159
0.508	-0.000124	-0.000116	-0.000117	-0.000103	-7.53e-05	-2.03e-05	-3.99e-06	0.508	6.25e-08	0.508	-0.000159
0.506	-0.000125	-0.000117	-0.000118	-0.000104	-7.59e-05	-2.09e-05	-4.4e-06	0.506	4.26e-08	0.506	-0.00016
0.504	-0.000126	-0.000118	-0.000119	-0.000105	-7.66e-05	-2.16e-05	-4.71e-06	0.504	4.82e-08	0.504	-0.000161
0.502	-0.000128	-0.000119	-0.00012	-0.000106	-7.75e-05	-2.23e-05	-5.17e-06	0.502	1.03e-08	0.502	-0.000162
0.5	-0.000129	-0.00012	-0.000121	-0.000107	-7.81e-05	-2.3e-05	-5.5e-06	0.5	1.54e-08	0.5	-0.000162
0.498	-0.00013	-0.000121	-0.000122	-0.000108	-7.89e-05	-2.37e-05	-5.88e-06	0.498	-9.17e-09	0.498	-0.000163
0.496	-0.000131	-0.000122	-0.000123	-0.000108	-7.95e-05	-2.43e-05	-6.29e-06	0.496	-1.83e-08	0.496	-0.000164
0.494	-0.000132	-0.000123	-0.000124	-0.000109	-8.02e-05	-2.5e-05	-6.61e-06	0.494	-1.58e-08	0.494	-0.000164
0.492	-0.000133	-0.000124	-0.000125	-0.00011	-8.1e-05	-2.57e-05	-7.04e-06	0.492	-5.07e-08	0.492	-0.000165
0.49	-0.000134	-0.000125	-0.000126	-0.000111	-8.16e-05	-2.65e-05	-7.37e-06	0.49	-4.57e-08	0.49	-0.000166
0.488	-0.000135	-0.000126	-0.000127	-0.000112	-8.24e-05	-2.71e-05	-7.74e-06	0.488	-7.04e-08	0.488	-0.000167
0.486	-0.000136	-0.000127	-0.000128	-0.000113	-8.31e-05	-2.78e-05	-8.16e-06	0.486	-7.96e-08	0.486	-0.000167
0.484	-0.000137	-0.000128	-0.000129	-0.000114	-8.4e-05	-2.88e-05	-8.6e-06	0.484	-8.57e-08	0.484	-0.000168
0.482	-0.000138	-0.000129	-0.00013	-0.000115	-8.48e-05	-2.94e-05	-8.97e-06	0.482	-1.16e-07	0.482	-0.000169
0.48	-0.000139	-0.00013	-0.000131	-0.000115	-8.54e-05	-3.01e-05	-9.26e-06	0.48	-1.1e-07	0.48	-0.00017
0.478	-0.00014	-0.000131	-0.000132	-0.000116	-8.61e-05	-3.08e-05	-9.64e-06	0.478	-1.35e-07	0.478	-0.00017
0.476	-0.000141	-0.000132	-0.000133	-0.000117	-8.68e-05	-3.15e-05	-1e-05	0.476	-1.5e-07	0.476	-0.000171
0.474	-0.000142	-0.000133	-0.000134	-0.000118	-8.75e-05	-3.23e-05	-1.04e-05	0.474	-1.53e-07	0.474	-0.000172
0.472	-0.000143	-0.000134	-0.000135	-0.000119	-8.83e-05	-3.29e-05	-1.08e-05	0.472	-1.85e-07	0.472	-0.000172
0.47	-0.000144	-0.000135	-0.000135	-0.00012	-8.89e-05	-3.37e-05	-1.11e-05	0.47	-1.77e-07	0.47	-0.000173
0.468	-0.000145	-0.000135	-0.000136	-0.00012	-8.97e-05	-3.45e-05	-1.15e-05	0.468	-2.01e-07	0.468	-0.000174
0.466	-0.000146	-0.000136	-0.000137	-0.000121	-9.04e-05	-3.52e-05	-1.19e-05	0.466	-2.11e-07	0.466	-0.000174
0.464	-0.000147	-0.000137	-0.000138	-0.000122	-9.11e-05	-3.6e-05	-1.22e-05	0.464	-2.16e-07	0.464	-0.000175
0.462	-0.000148	-0.000138	-0.000139	-0.000123	-9.19e-05	-3.67e-05	-1.26e-05	0.462	-2.47e-07	0.462	-0.000176
0.46	-0.000149	-0.000139	-0.00014	-0.000124	-9.26e-05	-3.75e-05	-1.29e-05	0.46	-2.44e-07	0.46	-0.000176
0.458	-0.000149	-0.00014	-0.000141	-0.000125	-9.34e-05	-3.82e-05	-1.33e-05	0.458	-2.73e-07	0.458	-0.000177
0.456	-0.00015	-0.000141	-0.000142	-0.000125	-9.4e-05	-3.9e-05	-1.37e-05	0.456	-2.84e-07	0.456	-0.000178
0.454	-0.000151	-0.000142	-0.000143	-0.000126	-9.48e-05	-3.98e-05	-1.4e-05	0.454	-2.88e-07	0.454	-0.000178
0.452	-0.000152	-0.000143	-0.000144	-0.000127	-9.56e-05	-4.05e-05	-1.44e-05	0.452	-3.2e-07	0.452	-0.000179
0.45	-0.000153	-0.000144	-0.000144	-0.000128	-9.63e-05	-4.13e-05	-1.48e-05	0.45	-3.09e-07	0.45	-0.000179
0.448	-0.000154	-0.000144	-0.000145	-0.000129	-9.72e-05	-4.21e-05	-1.52e-05	0.448	-3.36e-07	0.448	-0.00018
0.446	-0.000155	-0.000145	-0.000146	-0.000129	-9.79e-05	-4.29e-05	-1.55e-05	0.446	-3.48e-07	0.446	-0.000181
0.444	-0.000156	-0.000146	-0.000147	-0.00013	-9.86e-05	-4.37e-05	-1.59e-05	0.444	-3.58e-07	0.444	-0.000181
0.442	-0.000157	-0.000147	-0.000148	-0.000131	-9.95e-05	-4.45e-05	-1.63e-05	0.442	-3.89e-07	0.442	-0.000182
0.44	-0.000158	-0.000148	-0.000149	-0.000132	-0.0001	-4.53e-05	-1.66e-05	0.44	-3.82e-07	0.44	-0.000182
0.438	-0.000159	-0.000149	-0.00015	-0.000133	-0.000101	-4.61e-05	-1.7e-05	0.438	-4.11e-07	0.438	-0.000183
0.436	-0.00016	-0.00015	-0.000151	-0.000133	-0.000102	-4.69e-05	-1.74e-05	0.436	-4.23e-07	0.436	-0.000184
0.434	-0.000161	-0.000151	-0.000152	-0.000134	-0.000103	-4.78e-05	-1.77e-05	0.434	-4.22e-07	0.434	-0.000184
0.432	-0.000161	-0.000152	-0.000153	-0.000135	-0.000104	-4.85e-05	-1.82e-05	0.432	-4.6e-07	0.432	-0.000185
0.43	-0.000162	-0.000153	-0.000153	-0.000136	-0.000104	-4.94e-05	-1.85e-05	0.43	-4.57e-07	0.43	-0.000185
0.428	-0.000163	-0.000153	-0.000154	-0.000137	-0.000105	-5.02e-05	-1.88e-05	0.428	-4.79e-07	0.428	-0.000186
0.426	-0.000164	-0.000154	-0.000155	-0.000137	-0.000106	-5.1e-05	-1.92e-05	0.426	-4.99e-07	0.426	-0.000187
0.424	-0.000165	-0.000155	-0.000156	-0.000138	-0.000107	-5.19e-05	-1.96e-05	0.424	-5e-07	0.424	-0.000187
0.422	-0.000166	-0.000156	-0.000157	-0.000139	-0.000108	-5.27e-05	-2e-05	0.422	-5.34e-07	0.422	-0.000188
0.42	-0.000167	-0.000157	-0.000158	-0.00014	-0.000108	-5.36e-05	-2.03e-05	0.42	-5.31e-07	0.42	-0.000188
0.418	-0.000168	-0.000158	-0.000159	-0.000141	-0.000109	-5.44e-05	-2.07e-05	0.418	-5.57e-07	0.418	-0.000189
0.416	-0.000169	-0.000159	-0.00016	-0.000142	-0.00011	-5.52e-05	-2.11e-05	0.416	-5.72e-07	0.416	-0.00019
0.414	-0.00017	-0.00016	-0.00016	-0.000142	-0.000111	-5.61e-05	-2.14e-05	0.414	-5.75e-07	0.414	-0.00019
0.412	-0.000171	-0.000161	-0.000161	-0.000143	-0.000112	-5.69e-05	-2.19e-05	0.412	-6.08e-07	0.412	-0.000191
0.41	-0.000172	-0.000161	-0.000162	-0.000144	-0.000113	-5.78e-05	-2.22e-05	0.41	-6.04e-07	0.41	-0.000191
0.408	-0.000172	-0.000162	-0.000163	-0.000145	-0.000114	-5.86e-05	-2.26e-05	0.408	-6.32e-07	0.408	-0.000192
0.406	-0.000173	-0.000163	-0.000164	-0.000146	-0.000115	-5.94e-05	-2.3e-05	0.406	-6.41e-07	0.406	-0.000192
0.404	-0.000174	-0.000164	-0.000165	-0.000147	-0.000116	-6.04e-05	-2.33e-05	0.404	-6.5e-07	0.404	-0.000193
0.402	-0.000175	-0.000165	-0.000166	-0.000148	-0.000116	-6.12e-05	-2.37e-05	0.402	-6.79e-07	0.402	-0.000193
0.4	-0.000176	-0.000166	-0.000167	-0.000148	-0.000117	-6.21e-05	-2.41e-05	0.4	-6.77e-07	0.4	-0.000194
0.398	-0.000177	-0.000167	-0.000168	-0.000149	-0.000118	-6.29e-05	-2.45e-05	0.398	-7.04e-07	0.398	-0.000195
0.396	-0.000178	-0.000168	-0.000169	-0.00015	-0.000119	-6.38e-05	-2.49e-05	0.396	-7.15e-07	0.396	-0.000195
0.394	-0.000179	-0.000169	-0.00017	-0.000151	-0.00012	-6.47e-05	-2.52e-05	0.394	-7.26e-07	0.394	-0.000196
0.392	-0.00018	-0.000169	-0.00017	-0.000152	-0.000121	-6.55e-05	-2.56e-05	0.392	-7.59e-07	0.392	-0.000196
0.39	-0.000181	-0.00017	-0.000171	-0.000153	-0.000122	-6.65e-05	-2.6e-05	0.39	-7.58e-07	0.39	-0.000197
0.388	-0.000182	-0.000171	-0.000172	-0.000154	-0.000123	-6.73e-05	-2.64e-05	0.388	-7.87e-07	0.388	-0.000197
0.386	-0.000183	-0.000172	-0.000173	-0.000155	-0.000124	-6.82e-05	-2.68e-05	0.386	-7.94e-07	0.386	-0.000198
0.384	-0.000184	-0.000173	-0.000174	-0.000155	-0.000125	-6.91e-05	-2.71e-05	0.384	-8.06e-07	0.384	-0.000198
0.382	-0.000185	-0.000174	-0.000175	-0.000156	-0.000126	-7e-05	-2.76e-05	0.382	-8.45e-07	0.382	-0.000199
0.38	-0.000186	-0.000175	-0.000176	-0.000157	-0.000127	-7.09e-05	-2.79e-05	0.38	-8.36e-07	0.38	-0.000199
0.378	-0.000186	-0.000176	-0.000177	-0.000158	-0.000128	-7.17e-05	-2.83e-05	0.378	-8.62e-07	0.378	-0.0002
0.376	-0.000187	-0.000177	-0.000178	-0.000159	-0.000129	-7.26e-05	-2.87e-05	0.376	-8.77e-07	0.376	-0.000201
0.374	-0.000188	-0.000178	-0.000179	-0.00016	-0.00013	-7.35e-05	-2.91e-05	0.374	-8.81e-07	0.374	-0.000201
0.372	-0.000189	-0.000179	-0.00018	-0.000161	-0.000131	-7.44e-05	-2.95e-05	0.372	-9.23e-07	0.372	-0.000202
0.37	-0.00019	-0.00018	-0.000181	-0.000162	-0.000132	-7.53e-05	-2.99e-05	0.37	-9.14e-07	0.37	-0.000202
0.368	-0.000191	-0.000181	-0.000182	-0.000163	-0.000133	-7.62e-05	-3.03e-05	0.368	-9.42e-07	0.368	-0.000203
0.366	-0.000192	-0.000182	-0.000183	-0.000164	-0.000134	-7.7e-05	-3.07e-05	0.366	-9.6e-07	0.366	-0.000203
0.364	-0.000193	-0.000182	-0.000184	-0.000165	-0.000135	-7.8e-05	-3.1e-05	0.364	-9.66e-07	0.364	-0.000204
0.362	-0.000194	-0.000183	-0.000185	-0.000166	-0.000136	-7.88e-05	-3.15e-05	0.362	-1.01e-06	0.362	-0.000204
0.36	-0.000195	-0.000184	-0.000186	-0.000167	-0.000137	-7.97e-05	-3.18e-05	0.36	-1.01e-06	0.36	-0.000205
0.358	-0.000196	-0.000185	-0.000187	-0.000168	-0.000138	-8.07e-05	-3.22e-05	0.358	-1.03e-06	0.358	-0.000205
0.356	-0.000197	-0.000186	-0.000188	-0.000169	-0.000139	-8.15e-05	-3.27e-05	0.356	-1.06e-06	0.356	-0.000206
0.354	-0.000198	-0.000187	-0.000189	-0.00017	-0.00014	-8.24e-05	-3.3e-05	0.354	-1.06e-06	0.354	-0.000206
0.352	-0.000199	-0.000188	-0.00019	-0.000171	-0.000141	-8.33e-05	-3.35e-05	0.352	-1.1e-06	0.352	-0.000207
0.35	-0.0002	-0.000189	-0.000191	-0.000172	-0.000142	-8.42e-05	-3.38e-05	0.35	-1.11e-06	0.35	-0.000208
0.348	-0.000201	-0.00019	-0.000192	-0.000173	-0.000143	-8.51e-05	-3.43e-05	0.348	-1.13e-06	0.348	-0.000208
0.346	-0.000202	-0.000191	-0.000193	-0.000174	-0.000144	-8.6e-05	-3.47e-05	0.346	-1.15e-06	0.346	-0.000209
0.344	-0.000203	-0.000192	-0.000194	-0.000175	-0.000146	-8.69e-05	-3.5e-05	0.344	-1.16e-06	0.344	-0.000209
0.342	-0.000204	-0.000193	-0.000195	-0.000176	-0.000147	-8.78e-05	-3.55e-05	0.342	-1.2e-06	0.342	-0.00021
0.34	-0.000205	-0.000194	-0.000196	-0.000177	-0.000148	-8.87e-05	-3.58e-05	0.34	-1.2e-06	0.34	-0.00021
0.338	-0.000206	-0.000195	-0.000197	-0.000178	-0.000149	-8.96e-05	-3.63e-05	0.338	-1.22e-06	0.338	-0.000211
0.336	-0.000207	-0.000196	-0.000198	-0.000179	-0.00015	-9.04e-05	-3.67e-05	0.336	-1.25e-06	0.336	-0.000211
0.334	-0.000208	-0.000197	-0.000199	-0.00018	-0.000151	-9.14e-05	-3.71e-05	0.334	-1.25e-06	0.334	-0.000212
0.332	-0.00021	-0.000198	-0.000201	-0.000182	-0.000152	-9.22e-05	-3.75e-05	0.332	-1.29e-06	0.332	-0.000212
0.33	-0.000211	-0.000199	-0.000202	-0.000183	-0.000153	-9.32e-05	-3.79e-05	0.33	-1.3e-06	0.33	-0.000213
0.328	-0.000212	-0.0002	-0.000203	-0.000184	-0.000154	-9.41e-05	-3.83e-05	0.328	-1.32e-06	0.328	-0.000213
0.326	-0.000213	-0.000201	-0.000204	-0.000185	-0.000155	-9.49e-05	-3.88e-05	0.326	-1.35e-06	0.326	-0.000214
0.324	-0.000214	-0.000203	-0.000205	-0.000186	-0.000156	-9.59e-05	-3.91e-05	0.324	-1.36e-06	0.324	-0.000214
0.322	-0.000215	-0.000204	-0.000206	-0.000187	-0.000158	-9.67e-05	-3.96e-05	0.322	-1.41e-06	0.322	-0.000215
0.32	-0.000216	-0.000205	-0.000207	-0.000188	-0.000159	-9.76e-05	-4e-05	0.32	-1.41e-06	0.32	-0.000215
0.318	-0.000217	-0.000206	-0.000208	-0.000189	-0.00016	-9.85e-05	-4.04e-05	0.318	-1.44e-06	0.318	-0.000216
0.316	-0.000218	-0.000207	-0.00021	-0.00019	-0.000161	-9.94e-05	-4.09e-05	0.316	-1.46e-06	0.316	-0.000217
0.314	-0.000219	-0.000208	-0.000211	-0.000192	-0.000162	-0.0001	-4.12e-05	0.314	-1.47e-06	0.314	-0.000217
0.312	-0.00022	-0.000209	-0.000212	-0.000193	-0.000163	-0.000101	-4.17e-05	0.312	-1.52e-06	0.312	-0.000218
0.31	-0.000222	-0.00021	-0.000213	-0.000194	-0.000164	-0.000102	-4.21e-05	0.31	-1.53e-06	0.31	-0.000218
0.308	-0.000223	-0.000211	-0.000214	-0.000195	-0.000165	-0.000103	-4.26e-05	0.308	-1.56e-06	0.308	-0.000219
0.306	-0.000224	-0.000212	-0.000215	-0.000196	-0.000167	-0.000104	-4.3e-05	0.306	-1.59e-06	0.306	-0.000219
0.304	-0.000225	-0.000213	-0.000216	-0.000197	-0.000168	-0.000105	-4.34e-05	0.304	-1.6e-06	0.304	-0.00022
0.302	-0.000226	-0.000215	-0.000218	-0.000198	-0.000169	-0.000106	-4.39e-05	0.302	-1.64e-06	0.302	-0.00022
0.3	-0.000227	-0.000216	-0.000219	-0.0002	-0.00017	-0.000106	-4.42e-05	0.3	-1.65e-06	0.3	-0.000221
0.298	-0.000228	-0.000217	-0.00022	-0.000201	-0.000171	-0.000107	-4.47e-05	0.298	-1.68e-06	0.298	-0.000221
0.296	-0.00023	-0.000218	-0.000221	-0.000202	-0.000172	-0.000108	-4.52e-05	0.296	-1.71e-06	0.296	-0.000222
0.294	-0.000231	-0.000219	-0.000223	-0.000203	-0.000173	-0.000109	-4.56e-05	0.294	-1.73e-06	0.294	-0.000222
0.292	-0.000232	-0.00022	-0.000224	-0.000204	-0.000174	-0.00011	-4.6e-05	0.292	-1.77e-06	0.292	-0.000223
0.29	-0.000233	-0.000221	-0.000225	-0.000205	-0.000175	-0.000111	-4.64e-05	0.29	-1.79e-06	0.29	-0.000223
0.288	-0.000234	-0.000223	-0.000226	-0.000207	-0.000177	-0.000112	-4.69e-05	0.288	-1.82e-06	0.288	-0.000224
0.286	-0.000236	-0.000224	-0.000227	-0.000208	-0.000178	-0.000113	-4.74e-05	0.286	-1.85e-06	0.286	-0.000224
0.284	-0.000237	-0.000225	-0.000229	-0.000209	-0.000179	-0.000113	-4.78e-05	0.284	-1.86e-06	0.284	-0.000225
0.282	-0.000238	-0.000226	-0.00023	-0.00021	-0.00018	-0.000114	-4.83e-05	0.282	-1.92e-06	0.282	-0.000226
0.28	-0.000239	-0.000227	-0.000231	-0.000212	-0.000181	-0.000115	-4.86e-05	0.28	-1.94e-06	0.28	-0.000226
0.278	-0.000241	-0.000229	-0.000232	-0.000213	-0.000182	-0.000116	-4.91e-05	0.278	-1.97e-06	0.278	-0.000226
0.276	-0.000242	-0.00023	-0.000234	-0.000214	-0.000183	-0.000117	-4.96e-05	0.276	-1.99e-06	0.276	-0.000227
0.274	-0.000243	-0.000231	-0.000235	-0.000215	-0.000184	-0.000118	-5e-05	0.274	-2.01e-06	0.274	-0.000227
0.272	-0.000244	-0.000232	-0.000236	-0.000217	-0.000185	-0.000119	-5.05e-05	0.272	-2.07e-06	0.272	-0.000228
0.27	-0.000246	-0.000233	-0.000237	-0.000218	-0.000186	-0.000119	-5.09e-05	0.27	-2.08e-06	0.27	-0.000229
0.268	-0.000247	-0.000235	-0.000239	-0.000219	-0.000188	-0.00012	-5.14e-05	0.268	-2.11e-06	0.268	-0.000229
0.266	-0.000248	-0.000236	-0.00024	-0.00022	-0.000189	-0.000121	-5.18e-05	0.266	-2.16e-06	0.266	-0.00023
0.264	-0.000249	-0.000237	-0.000241	-0.000221	-0.00019	-0.000122	-5.23e-05	0.264	-2.18e-06	0.264	-0.00023
0.262	-0.000251	-0.000238	-0.000242	-0.000223	-0.000191	-0.000123	-5.28e-05	0.262	-2.23e-06	0.262	-0.000231
0.26	-0.000252	-0.00024	-0.000244	-0.000224	-0.000192	-0.000124	-5.32e-05	0.26	-2.24e-06	0.26	-0.000231
0.258	-0.000253	-0.000241	-0.000245	-0.000225	-0.000193	-0.000124	-5.37e-05	0.258	-2.28e-06	0.258	-0.000232
0.256	-0.000254	-0.000242	-0.000246	-0.000226	-0.000194	-0.000125	-5.42e-05	0.256	-2.32e-06	0.256	-0.000232
0.254	-0.000256	-0.000243	-0.000248	-0.000227	-0.000195	-0.000126	-5.45e-05	0.254	-2.34e-06	0.254	-0.000233
0.252	-0.000257	-0.000245	-0.000249	-0.000229	-0.000196	-0.000127	-5.5e-05	0.252	-2.4e-06	0.252	-0.000233
0.25	-0.000258	-0.000246	-0.00025	-0.00023	-0.000197	-0.000128	-5.55e-05	0.25	-2.42e-06	0.25	-0.000234
0.248	-0.000259	-0.000247	-0.000251	-0.000231	-0.000198	-0.000128	-5.59e-05	0.248	-2.46e-06	0.248	-0.000234
0.246	-0.000261	-0.000249	-0.000253	-0.000232	-0.000199	-0.000129	-5.64e-05	0.246	-2.51e-06	0.246	-0.000235
0.244	-0.000262	-0.00025	-0.000254	-0.000234	-0.0002	-0.00013	-5.68e-05	0.244	-2.53e-06	0.244	-0.000235
0.242	-0.000263	-0.000251	-0.000255	-0.000235	-0.000201	-0.000131	-5.73e-05	0.242	-2.59e-06	0.242	-0.000236
0.24	-0.000265	-0.000252	-0.000257	-0.000236	-0.000202	-0.000132	-5.78e-05	0.24	-2.62e-06	0.24	-0.000236
0.238	-0.000266	-0.000254	-0.000258	-0.000237	-0.000203	-0.000132	-5.82e-05	0.238	-2.65e-06	0.238	-0.000237
0.236	-0.000267	-0.000255	-0.000259	-0.000238	-0.000204	-0.000133	-5.87e-05	0.236	-2.71e-06	0.236	-0.000238
0.234	-0.000269	-0.000256	-0.00026	-0.00024	-0.000205	-0.000134	-5.91e-05	0.234	-2.74e-06	0.234	-0.000238
0.232	-0.00027	-0.000258	-0.000262	-0.000241	-0.000206	-0.000135	-5.96e-05	0.232	-2.8e-06	0.232	-0.000239
0.23	-0.000271	-0.000259	-0.000263	-0.000242	-0.000207	-0.000135	-6.01e-05	0.23	-2.83e-06	0.23	-0.000239
0.228	-0.000272	-0.00026	-0.000264	-0.000243	-0.000208	-0.000136	-6.06e-05	0.228	-2.88e-06	0.228	-0.00024
0.226	-0.000274	-0.000261	-0.000265	-0.000244	-0.000209	-0.000137	-6.1e-05	0.226	-2.93e-06	0.226	-0.00024
0.224	-0.000275	-0.000263	-0.000267	-0.000246	-0.00021	-0.000138	-6.14e-05	0.224	-2.96e-06	0.224	-0.000241
0.222	-0.000276	-0.000264	-0.000268	-0.000247	-0.000211	-0.000138	-6.19e-05	0.222	-3.02e-06	0.222	-0.000241
0.22	-0.000278	-0.000265	-0.000269	-0.000248	-0.000212	-0.000139	-6.24e-05	0.22	-3.06e-06	0.22	-0.000242
0.218	-0.000279	-0.000267	-0.000271	-0.000249	-0.000213	-0.00014	-6.29e-05	0.218	-3.11e-06	0.218	-0.000242
0.216	-0.00028	-0.000268	-0.000272	-0.00025	-0.000214	-0.00014	-6.33e-05	0.216	-3.16e-06	0.216	-0.000243
0.214	-0.000282	-0.000269	-0.000273	-0.000252	-0.000215	-0.000141	-6.37e-05	0.214	-3.2e-06	0.214	-0.000243
0.212	-0.000283	-0.000271	-0.000274	-0.000253	-0.000216	-0.000142	-6.42e-05	0.212	-3.26e-06	0.212	-0.000244
0.21	-0.000284	-0.000272	-0.000276	-0.000254	-0.000217	-0.000143	-6.46e-05	0.21	-3.3e-06	0.21	-0.000245
0.208	-0.000286	-0.000273	-0.000277	-0.000255	-0.000218	-0.000143	-6.51e-05	0.208	-3.35e-06	0.208	-0.000245
0.206	-0.000287	-0.000274	-0.000278	-0.000256	-0.000219	-0.000144	-6.56e-05	0.206	-3.41e-06	0.206	-0.000246
0.204	-0.000288	-0.000276	-0.000279	-0.000257	-0.00022	-0.000145	-6.6e-05	0.204	-3.46e-06	0.204	-0.000246
0.202	-0.00029	-0.000277	-0.000281	-0.000259	-0.00022	-0.000145	-6.65e-05	0.202	-3.52e-06	0.202	-0.000247
0.2	-0.000291	-0.000278	-0.000282	-0.00026	-0.000221	-0.000146	-6.68e-05	0.2	-3.56e-06	0.2	-0.000247
0.198	-0.000292	-0.00028	-0.000283	-0.000261	-0.000222	-0.000146	-6.73e-05	0.198	-3.62e-06	0.198	-0.000248
0.196	-0.000293	-0.000281	-0.000284	-0.000262	-0.000223	-0.000147	-6.78e-05	0.196	-3.69e-06	0.196	-0.000248
0.194	-0.000295	-0.000282	-0.000286	-0.000263	-0.000224	-0.000148	-6.82e-05	0.194	-3.72e-06	0.194	-0.000249
0.192	-0.000296	-0.000284	-0.000287	-0.000264	-0.000225	-0.000148	-6.87e-05	0.192	-3.8e-06	0.192	-0.000249
0.19	-0.000297	-0.000285	-0.000288	-0.000265	-0.000225	-0.000149	-6.9e-05	0.19	-3.85e-06	0.19	-0.00025
0.188	-0.000299	-0.000286	-0.000289	-0.000266	-0.000226	-0.00015	-6.95e-05	0.188	-3.91e-06	0.188	-0.00025
0.186	-0.0003	-0.000287	-0.00029	-0.000267	-0.000227	-0.00015	-6.99e-05	0.186	-3.97e-06	0.186	-0.000251
0.184	-0.000301	-0.000289	-0.000292	-0.000268	-0.000228	-0.000151	-7.03e-05	0.184	-4.02e-06	0.184	-0.000252
0.182	-0.000302	-0.00029	-0.000293	-0.00027	-0.000229	-0.000151	-7.08e-05	0.182	-4.09e-06	0.182	-0.000252
0.18	-0.000304	-0.000291	-0.000294	-0.000271	-0.000229	-0.000152	-7.11e-05	0.18	-4.15e-06	0.18	-0.000253
0.178	-0.000305	-0.000292	-0.000295	-0.000272	-0.00023	-0.000153	-7.16e-05	0.178	-4.21e-06	0.178	-0.000253
0.176	-0.000306	-0.000294	-0.000296	-0.000273	-0.000231	-0.000153	-7.2e-05	0.176	-4.28e-06	0.176	-0.000254
0.174	-0.000307	-0.000295	-0.000298	-0.000274	-0.000232	-0.000154	-7.23e-05	0.174	-4.32e-06	0.174	-0.000254
0.172	-0.000309	-0.000296	-0.000299	-0.000275	-0.000233	-0.000154	-7.27e-05	0.172	-4.4e-06	0.172	-0.000255
0.17	-0.00031	-0.000297	-0.0003	-0.000276	-0.000233	-0.000155	-7.31e-05	0.17	-4.45e-06	0.17	-0.000255
0.168	-0.000311	-0.000299	-0.000301	-0.000277	-0.000234	-0.000155	-7.35e-05	0.168	-4.52e-06	0.168	-0.000256
0.166	-0.000312	-0.0003	-0.000302	-0.000278	-0.000235	-0.000156	-7.39e-05	0.166	-4.59e-06	0.166	-0.000257
0.164	-0.000314	-0.000301	-0.000303	-0.000279	-0.000235	-0.000156	-7.42e-05	0.164	-4.64e-06	0.164	-0.000257
0.162	-0.000315	-0.000302	-0.000304	-0.00028	-0.000236	-0.000157	-7.46e-05	0.162	-4.73e-06	0.162	-0.000258
0.16	-0.000316	-0.000304	-0.000306	-0.000281	-0.000237	-0.000157	-7.49e-05	0.16	-4.78e-06	0.16	-0.000258
0.158	-0.000317	-0.000305	-0.000307	-0.000282	-0.000237	-0.000158	-7.53e-05	0.158	-4.85e-06	0.158	-0.000259
0.156	-0.000318	-0.000306	-0.000308	-0.000283	-0.000238	-0.000158	-7.56e-05	0.156	-4.92e-06	0.156	-0.000259
0.154	-0.00032	-0.000307	-0.000309	-0.000284	-0.000239	-0.000159	-7.6e-05	0.154	-4.97e-06	0.154	-0.00026
0.152	-0.000321	-0.000308	-0.00031	-0.000285	-0.000239	-0.000159	-7.63e-05	0.152	-5.06e-06	0.152	-0.00026
0.15	-0.000322	-0.00031	-0.000311	-0.000285	-0.00024	-0.00016	-7.66e-05	0.15	-5.11e-06	0.15	-0.000261
0.148	-0.000323	-0.000311	-0.000312	-0.000286	-0.000241	-0.00016	-7.69e-05	0.148	-5.17e-06	0.148	-0.000262
0.146	-0.000324	-0.000312	-0.000313	-0.000287	-0.000241	-0.000161	-7.72e-05	0.146	-5.25e-06	0.146	-0.000262
0.144	-0.000325	-0.000313	-0.000314	-0.000288	-0.000242	-0.000161	-7.75e-05	0.144	-5.3e-06	0.144	-0.000263
0.142	-0.000327	-0.000314	-0.000315	-0.000289	-0.000242	-0.000161	-7.78e-05	0.142	-5.38e-06	0.142	-0.000263
0.14	-0.000328	-0.000315	-0.000316	-0.00029	-0.000243	-0.000162	-7.81e-05	0.14	-5.44e-06	0.14	-0.000264
0.138	-0.000329	-0.000317	-0.000317	-0.000291	-0.000244	-0.000162	-7.84e-05	0.138	-5.5e-06	0.138	-0.000264
0.136	-0.00033	-0.000318	-0.000318	-0.000292	-0.000244	-0.000163	-7.86e-05	0.136	-5.58e-06	0.136	-0.000265
0.134	-0.000331	-0.000319	-0.000319	-0.000293	-0.000245	-0.000163	-7.89e-05	0.134	-5.63e-06	0.134	-0.000265
0.132	-0.000332	-0.00032	-0.00032	-0.000293	-0.000245	-0.000163	-7.92e-05	0.132	-5.71e-06	0.132	-0.000266
0.13	-0.000333	-0.000321	-0.000321	-0.000294	-0.000246	-0.000164	-7.93e-05	0.13	-5.77e-06	0.13	-0.000267
0.128	-0.000334	-0.000322	-0.000322	-0.000295	-0.000246	-0.000164	-7.96e-05	0.128	-5.84e-06	0.128	-0.000267
0.126	-0.000335	-0.000323	-0.000323	-0.000296	-0.000247	-0.000164	-7.98e-05	0.126	-5.91e-06	0.126	-0.000268
0.124	-0.000337	-0.000324	-0.000324	-0.000297	-0.000247	-0.000165	-8e-05	0.124	-5.95e-06	0.124	-0.000268
0.122	-0.000338	-0.000326	-0.000325	-0.000297	-0.000248	-0.000165	-8.02e-05	0.122	-6.04e-06	0.122	-0.000269
0.12	-0.000339	-0.000327	-0.000326	-0.000298	-0.000248	-0.000165	-8.04e-05	0.12	-6.08e-06	0.12	-0.000269
0.118	-0.00034	-0.000328	-0.000327	-0.000299	-0.000249	-0.000166	-8.06e-05	0.118	-6.15e-06	0.118	-0.00027
0.116	-0.000341	-0.000329	-0.000328	-0.0003	-0.000249	-0.000166	-8.08e-05	0.116	-6.23e-06	0.116	-0.000271
0.114	-0.000342	-0.00033	-0.000329	-0.0003	-0.000249	-0.000166	-8.09e-05	0.114	-6.27e-06	0.114	-0.000271
0.112	-0.000343	-0.000331	-0.00033	-0.000301	-0.00025	-0.000167	-8.11e-05	0.112	-6.36e-06	0.112	-0.000272
0.11	-0.000344	-0.000332	-0.00033	-0.000302	-0.00025	-0.000167	-8.12e-05	0.11	-6.41e-06	0.11	-0.000272
0.108	-0.000345	-0.000333	-0.000331	-0.000303	-0.000251	-0.000167	-8.14e-05	0.108	-6.46e-06	0.108	-0.000273
0.106	-0.000346	-0.000334	-0.000332	-0.000303	-0.000251	-0.000167	-8.15e-05	0.106	-6.54e-06	0.106	-0.000274
0.104	-0.000347	-0.000335	-0.000333	-0.000304	-0.000251	-0.000168	-8.16e-05	0.104	-6.58e-06	0.104	-0.000274
0.102	-0.000348	-0.000336	-0.000334	-0.000305	-0.000252	-0.000168	-8.17e-05	0.102	-6.66e-06	0.102	-0.000275
0.1	-0.000349	-0.000337	-0.000335	-0.000305	-0.000252	-0.000168	-8.18e-05	0.1	-6.7e-06	0.1	-0.000275
0.098	-0.000349	-0.000338	-0.000336	-0.000306	-0.000253	-0.000169	-8.19e-05	0.098	-6.76e-06	0.098	-0.000276
0.096	-0.00035	-0.000339	-0.000336	-0.000307	-0.000253	-0.000169	-8.2e-05	0.096	-6.83e-06	0.096	-0.000276
0.094	-0.000351	-0.00034	-0.000337	-0.000307	-0.000253	-0.000169	-8.2e-05	0.094	-6.86e-06	0.094	-0.000277
0.092	-0.000352	-0.000341	-0.000338	-0.000308	-0.000254	-0.000169	-8.21e-05	0.092	-6.94e-06	0.092	-0.000278
0.09	-0.000353	-0.000342	-0.000339	-0.000308	-0.000254	-0.000169	-8.21e-05	0.09	-6.99e-06	0.09	-0.000278
0.088	-0.000354	-0.000343	-0.000339	-0.000309	-0.000254	-0.00017	-8.22e-05	0.088	-7.03e-06	0.088	-0.000279
0.086	-0.000355	-0.000344	-0.00034	-0.00031	-0.000254	-0.00017	-8.23e-05	0.086	-7.1e-06	0.086	-0.000279
0.084	-0.000356	-0.000344	-0.000341	-0.00031	-0.000255	-0.00017	-8.23e-05	0.084	-7.13e-06	0.084	-0.00028
0.082	-0.000357	-0.000345	-0.000342	-0.000311	-0.000255	-0.00017	-8.23e-05	0.082	-7.2e-06	0.082	-0.00028
0.08	-0.000357	-0.000346	-0.000342	-0.000311	-0.000255	-0.00017	-8.23e-05	0.08	-7.23e-06	0.08	-0.000281
0.078	-0.000358	-0.000347	-0.000343	-0.000312	-0.000256	-0.000171	-8.23e-05	0.078	-7.28e-06	0.078	-0.000282
0.076	-0.000359	-0.000348	-0.000344	-0.000312	-0.000256	-0.000171	-8.23e-05	0.076	-7.34e-06	0.076	-0.000282
0.074	-0.00036	-0.000349	-0.000344	-0.000313	-0.000256	-0.000171	-8.23e-05	0.074	-7.36e-06	0.074	-0.000283
0.072	-0.000361	-0.00035	-0.000345	-0.000313	-0.000256	-0.000171	-8.24e-05	0.072	-7.43e-06	0.072	-0.000283
0.07	-0.000361	-0.00035	-0.000346	-0.000314	-0.000257	-0.000171	-8.23e-05	0.07	-7.46e-06	0.07	-0.000284
0.068	-0.000362	-0.000351	-0.000346	-0.000315	-0.000257	-0.000171	-8.23e-05	0.068	-7.5e-06	0.068	-0.000284
0.066	-0.000363	-0.000352	-0.000347	-0.000315	-0.000257	-0.000171	-8.23e-05	0.066	-7.55e-06	0.066	-0.000285
0.064	-0.000364	-0.000353	-0.000348	-0.000315	-0.000257	-0.000172	-8.22e-05	0.064	-7.57e-06	0.064	-0.000286
0.062	-0.000364	-0.000354	-0.000348	-0.000316	-0.000258	-0.000172	-8.22e-05	0.062	-7.63e-06	0.062	-0.000286
0.06	-0.000365	-0.000354	-0.000349	-0.000316	-0.000258	-0.000172	-8.21e-05	0.06	-7.66e-06	0.06	-0.000287
0.058	-0.000366	-0.000355	-0.00035	-0.000317	-0.000258	-0.000172	-8.21e-05	0.058	-7.69e-06	0.058	-0.000287
0.056	-0.000367	-0.000356	-0.00035	-0.000317	-0.000258	-0.000172	-8.21e-05	0.056	-7.74e-06	0.056	-0.000288
0.054	-0.000367	-0.000357	-0.000351	-0.000318	-0.000258	-0.000172	-8.2e-05	0.054	-7.76e-06	0.054	-0.000289
0.052	-0.000368	-0.000358	-0.000351	-0.000318	-0.000259	-0.000172	-8.2e-05	0.052	-7.82e-06	0.052	-0.000289
0.05	-0.000369	-0.000358	-0.000352	-0.000319	-0.000259	-0.000172	-8.18e-05	0.05	-7.83e-06	0.05	-0.00029
0.048	-0.000369	-0.000359	-0.000352	-0.000319	-0.000259	-0.000172	-8.18e-05	0.048	-7.87e-06	0.048	-0.00029
0.046	-0.00037	-0.00036	-0.000353	-0.000319	-0.000259	-0.000172	-8.17e-05	0.046	-7.91e-06	0.046	-0.000291
0.044	-0.000371	-0.00036	-0.000353	-0.00032	-0.000259	-0.000173	-8.16e-05	0.044	-7.92e-06	0.044	-0.000291
0.042	-0.000371	-0.000361	-0.000354	-0.00032	-0.000259	-0.000173	-8.16e-05	0.042	-7.98e-06	0.042	-0.000292
0.04	-0.000372	-0.000362	-0.000355	-0.000321	-0.00026	-0.000173	-8.15e-05	0.04	-7.99e-06	0.04	-0.000293
0.038	-0.000372	-0.000362	-0.000355	-0.000321	-0.00026	-0.000173	-8.15e-05	0.038	-8.02e-06	0.038	-0.000293
0.036	-0.000373	-0.000363	-0.000356	-0.000321	-0.00026	-0.000173	-8.14e-05	0.036	-8.06e-06	0.036	-0.000294
0.034	-0.000374	-0.000364	-0.000356	-0.000322	-0.00026	-0.000173	-8.12e-05	0.034	-8.07e-06	0.034	-0.000294
0.032	-0.000374	-0.000364	-0.000357	-0.000322	-0.00026	-0.000173	-8.12e-05	0.032	-8.11e-06	0.032	-0.000295
0.03	-0.000375	-0.000365	-0.000357	-0.000322	-0.00026	-0.000173	-8.11e-05	0.03	-8.13e-06	0.03	-0.000296
0.028	-0.000375	-0.000366	-0.000358	-0.000323	-0.000261	-0.000173	-8.1e-05	0.028	-8.15e-06	0.028	-0.000296
0.026	-0.000376	-0.000366	-0.000358	-0.000323	-0.000261	-0.000173	-8.09e-05	0.026	-8.19e-06	0.026	-0.000297
0.024	-0.000377	-0.000367	-0.000359	-0.000324	-0.000261	-0.000173	-8.08e-05	0.024	-8.2e-06	0.024	-0.000297
0.022	-0.000377	-0.000368	-0.000359	-0.000324	-0.000261	-0.000173	-8.08e-05	0.022	-8.24e-06	0.022	-0.000298
0.02	-0.000378	-0.000368	-0.000359	-0.000324	-0.000261	-0.000173	-8.06e-05	0.02	-8.25e-06	0.02	-0.000299
0.018	-0.000378	-0.000369	-0.00036	-0.000325	-0.000261	-0.000174	-8.06e-05	0.018	-8.27e-06	0.018	-0.000299
0.016	-0.000379	-0.000369	-0.00036	-0.000325	-0.000261	-0.000174	-8.05e-05	0.016	-8.3e-06	0.016	-0.0003
0.014	-0.000379	-0.00037	-0.000361	-0.000325	-0.000262	-0.000174	-8.04e-05	0.014	-8.31e-06	0.014	-0.0003
0.012	-0.00038	-0.00037	-0.000361	-0.000325	-0.000262	-0.000174	-8.04e-05	0.012	-8.34e-06	0.012	-0.000301
0.01	-0.00038	-0.000371	-0.000362	-0.000326	-0.000262	-0.000174	-8.02e-05	0.01	-8.36e-06	0.01	-0.000302
0.00802	-0.000381	-0.000372	-0.000362	-0.000326	-0.000262	-0.000174	-8.02e-05	0.00802	-8.37e-06	0.00802	-0.000302
0.00601	-0.000381	-0.000372	-0.000362	-0.000326	-0.000262	-0.000174	-8.01e-05	0.00599	-8.4e-06	0.00599	-0.000303
0.00404	-0.000382	-0.000373	-0.000363	-0.000327	-0.000262	-0.000174	-8e-05	0.004	-8.4e-06	0.004	-0.000303
0.00203	-0.000382	-0.000373	-0.000363	-0.000327	-0.000262	-0.000174	-8e-05	0.00201	-8.44e-06	0.00201	-0.000304
1.08e-05	-0.000383	-0.000374	-0.000364	-0.000327	-0.000263	-0.000174	-7.99e-05	3.09e-06	-8.44e-06	3.09e-06	-0.000305
-0.00199	-0.000383	-0.000374	-0.000364	-0.000328	-0.000263	-0.000174	-7.98e-05	-0.00199	-8.47e-06	-0.00199	-0.000305
-0.00397	-0.000383	-0.000375	-0.000364	-0.000328	-0.000263	-0.000174	-7.97e-05	-0.00398	-8.49e-06	-0.00398	-0.000306
-0.00597	-0.000384	-0.000375	-0.000365	-0.000328	-0.000263	-0.000174	-7.97e-05	-0.00598	-8.48e-06	-0.00598	-0.000306
-0.00801	-0.000385	-0.000376	-0.000365	-0.000328	-0.000263	-0.000174	-7.98e-05	-0.00803	-8.53e-06	-0.00803	-0.000307
-0.01	-0.000385	-0.000376	-0.000366	-0.000329	-0.000263	-0.000174	-7.96e-05	-0.01	-8.53e-06	-0.01	-0.000308
-0.012	-0.000385	-0.000377	-0.000366	-0.000329	-0.000263	-0.000175	-7.96e-05	-0.0121	-8.54e-06	-0.0121	-0.000308
-0.014	-0.000386	-0.000377	-0.000366	-0.000329	-0.000264	-0.000174	-7.95e-05	-0.014	-8.56e-06	-0.014	-0.000309
-0.016	-0.000386	-0.000378	-0.000367	-0.000329	-0.000264	-0.000175	-7.95e-05	-0.016	-8.54e-06	-0.016	-0.00031
-0.018	-0.000387	-0.000378	-0.000367	-0.00033	-0.000264	-0.000175	-7.95e-05	-0.018	-8.58e-06	-0.018	-0.00031
-0.02	-0.000387	-0.000379	-0.000367	-0.00033	-0.000264	-0.000175	-7.94e-05	-0.02	-8.58e-06	-0.02	-0.000311
-0.022	-0.000387	-0.000379	-0.000368	-0.00033	-0.000264	-0.000175	-7.94e-05	-0.022	-8.59e-06	-0.022	-0.000311
-0.024	-0.000388	-0.00038	-0.000368	-0.00033	-0.000264	-0.000175	-7.94e-05	-0.024	-8.6e-06	-0.024	-0.000312
-0.026	-0.000388	-0.00038	-0.000368	-0.000331	-0.000264	-0.000175	-7.94e-05	-0.0261	-8.59e-06	-0.0261	-0.000313
-0.028	-0.000388	-0.00038	-0.000369	-0.000331	-0.000264	-0.000175	-7.94e-05	-0.0281	-8.61e-06	-0.0281	-0.000313
-0.03	-0.000389	-0.000381	-0.000369	-0.000331	-0.000264	-0.000175	-7.93e-05	-0.03	-8.61e-06	-0.03	-0.000314
-0.032	-0.000389	-0.000381	-0.000369	-0.000331	-0.000265	-0.000175	-7.94e-05	-0.0321	-8.61e-06	-0.0321	-0.000314
-0.034	-0.000389	-0.000382	-0.00037	-0.000331	-0.000265	-0.000175	-7.93e-05	-0.0341	-8.62e-06	-0.0341	-0.000315
-0.036	-0.00039	-0.000382	-0.00037	-0.000332	-0.000265	-0.000175	-7.93e-05	-0.036	-8.6e-06	-0.036	-0.000315
-0.038	-0.00039	-0.000382	-0.00037	-0.000332	-0.000265	-0.000175	-7.94e-05	-0.0381	-8.62e-06	-0.0381	-0.000316
-0.04	-0.00039	-0.000383	-0.000371	-0.000332	-0.000265	-0.000175	-7.94e-05	-0.04	-8.61e-06	-0.04	-0.000317
-0.042	-0.000391	-0.000383	-0.000371	-0.000332	-0.000265	-0.000175	-7.94e-05	-0.042	-8.61e-06	-0.042	-0.000317
-0.044	-0.000391	-0.000384	-0.000371	-0.000332	-0.000265	-0.000175	-7.95e-05	-0.044	-8.62e-06	-0.044	-0.000318
-0.046	-0.000391	-0.000384	-0.000371	-0.000333	-0.000266	-0.000175	-7.95e-05	-0.046	-8.6e-06	-0.046	-0.000318
-0.048	-0.000392	-0.000384	-0.000372	-0.000333	-0.000266	-0.000175	-7.96e-05	-0.048	-8.62e-06	-0.048	-0.000319
-0.05	-0.000392	-0.000385	-0.000372	-0.000333	-0.000266	-0.000176	-7.96e-05	-0.05	-8.6e-06	-0.05	-0.00032
-0.052	-0.000392	-0.000385	-0.000372	-0.000333	-0.000266	-0.000176	-7.97e-05	-0.052	-8.59e-06	-0.052	-0.00032
-0.054	-0.000393	-0.000385	-0.000373	-0.000333	-0.000266	-0.000176	-7.98e-05	-0.054	-8.6e-06	-0.054	-0.000321
-0.056	-0.000393	-0.000386	-0.000373	-0.000334	-0.000266	-0.000176	-7.98e-05	-0.056	-8.57e-06	-0.056	-0.000321
-0.058	-0.000393	-0.000386	-0.000373	-0.000334	-0.000266	-0.000176	-8e-05	-0.0581	-8.58e-06	-0.0581	-0.000322
-0.06	-0.000394	-0.000386	-0.000373	-0.000334	-0.000267	-0.000176	-8e-05	-0.0601	-8.56e-06	-0.0601	-0.000323
-0.062	-0.000394	-0.000387	-0.000374	-0.000334	-0.000267	-0.000176	-8.01e-05	-0.062	-8.55e-06	-0.062	-0.000323
-0.064	-0.000394	-0.000387	-0.000374	-0.000334	-0.000267	-0.000176	-8.03e-05	-0.064	-8.55e-06	-0.064	-0.000324
-0.066	-0.000394	-0.000387	-0.000374	-0.000335	-0.000267	-0.000176	-8.03e-05	-0.066	-8.52e-06	-0.066	-0.000324
-0.068	-0.000395	-0.000388	-0.000374	-0.000335	-0.000267	-0.000176	-8.05e-05	-0.068	-8.52e-06	-0.068	-0.000325
-0.07	-0.000395	-0.000388	-0.000375	-0.000335	-0.000268	-0.000176	-8.06e-05	-0.07	-8.5e-06	-0.07	-0.000326
-0.072	-0.000395	-0.000388	-0.000375	-0.000335	-0.000268	-0.000177	-8.08e-05	-0.072	-8.49e-06	-0.072	-0.000326
-0.074	-0.000396	-0.000389	-0.000375	-0.000335	-0.000268	-0.000177	-8.09e-05	-0.074	-8.48e-06	-0.074	-0.000327
-0.076	-0.000396	-0.000389	-0.000375	-0.000336	-0.000268	-0.000177	-8.11e-05	-0.076	-8.44e-06	-0.076	-0.000327
-0.078	-0.000396	-0.000389	-0.000376	-0.000336	-0.000268	-0.000177	-8.13e-05	-0.078	-8.45e-06	-0.078	-0.000328
-0.08	-0.000396	-0.00039	-0.000376	-0.000336	-0.000268	-0.000177	-8.14e-05	-0.08	-8.42e-06	-0.08	-0.000328
-0.082	-0.000397	-0.00039	-0.000376	-0.000336	-0.000269	-0.000177	-8.16e-05	-0.082	-8.39e-06	-0.082	-0.000329
-0.084	-0.000397	-0.00039	-0.000376	-0.000336	-0.000269	-0.000177	-8.18e-05	-0.084	-8.39e-06	-0.084	-0.00033
-0.086	-0.000397	-0.000391	-0.000377	-0.000337	-0.000269	-0.000178	-8.2e-05	-0.086	-8.35e-06	-0.086	-0.00033
-0.088	-0.000397	-0.000391	-0.000377	-0.000337	-0.000269	-0.000178	-8.22e-05	-0.088	-8.34e-06	-0.088	-0.000331
-0.09	-0.000398	-0.000391	-0.000377	-0.000337	-0.00027	-0.000178	-8.24e-05	-0.09	-8.32e-06	-0.09	-0.000331
-0.092	-0.000398	-0.000391	-0.000377	-0.000337	-0.00027	-0.000178	-8.27e-05	-0.092	-8.29e-06	-0.092	-0.000332
-0.094	-0.000398	-0.000392	-0.000378	-0.000337	-0.00027	-0.000178	-8.29e-05	-0.094	-8.28e-06	-0.094	-0.000333
-0.096	-0.000398	-0.000392	-0.000378	-0.000337	-0.00027	-0.000178	-8.31e-05	-0.096	-8.25e-06	-0.096	-0.000333
-0.098	-0.000399	-0.000392	-0.000378	-0.000338	-0.00027	-0.000178	-8.34e-05	-0.098	-8.24e-06	-0.098	-0.000334
-0.1	-0.000399	-0.000392	-0.000378	-0.000338	-0.000271	-0.000179	-8.35e-05	-0.1	-8.21e-06	-0.1	-0.000334
-0.102	-0.000399	-0.000393	-0.000379	-0.000338	-0.000271	-0.000179	-8.39e-05	-0.102	-8.2e-06	-0.102	-0.000335
-0.104	-0.000399	-0.000393	-0.000379	-0.000338	-0.000271	-0.000179	-8.41e-05	-0.104	-8.19e-06	-0.104	-0.000335
-0.106	-0.000399	-0.000393	-0.000379	-0.000338	-0.000272	-0.000179	-8.43e-05	-0.106	-8.14e-06	-0.106	-0.000336
-0.108	-0.0004	-0.000394	-0.000379	-0.000338	-0.000272	-0.000179	-8.47e-05	-0.108	-8.13e-06	-0.108	-0.000337
-0.11	-0.0004	-0.000394	-0.000379	-0.000339	-0.000272	-0.00018	-8.49e-05	-0.11	-8.1e-06	-0.11	-0.000337
-0.112	-0.0004	-0.000394	-0.00038	-0.000339	-0.000272	-0.00018	-8.53e-05	-0.112	-8.08e-06	-0.112	-0.000338
-0.114	-0.0004	-0.000394	-0.00038	-0.000339	-0.000273	-0.00018	-8.55e-05	-0.114	-8.07e-06	-0.114	-0.000338
-0.116	-0.0004	-0.000394	-0.00038	-0.000339	-0.000273	-0.00018	-8.58e-05	-0.116	-8.02e-06	-0.116	-0.000339
-0.118	-0.000401	-0.000395	-0.00038	-0.000339	-0.000273	-0.000181	-8.62e-05	-0.118	-8.02e-06	-0.118	-0.000339
-0.12	-0.000401	-0.000395	-0.000381	-0.000339	-0.000273	-0.000181	-8.64e-05	-0.12	-7.99e-06	-0.12	-0.00034
-0.122	-0.000401	-0.000395	-0.000381	-0.00034	-0.000274	-0.000181	-8.68e-05	-0.122	-7.96e-06	-0.122	-0.000341
-0.124	-0.000401	-0.000395	-0.000381	-0.00034	-0.000274	-0.000181	-8.71e-05	-0.124	-7.94e-06	-0.124	-0.000341
-0.126	-0.000401	-0.000396	-0.000381	-0.00034	-0.000274	-0.000182	-8.74e-05	-0.126	-7.9e-06	-0.126	-0.000342
-0.128	-0.000402	-0.000396	-0.000381	-0.00034	-0.000275	-0.000182	-8.78e-05	-0.128	-7.9e-06	-0.128	-0.000342
-0.13	-0.000402	-0.000396	-0.000382	-0.00034	-0.000275	-0.000182	-8.81e-05	-0.13	-7.86e-06	-0.13	-0.000343
-0.132	-0.000402	-0.000396	-0.000382	-0.000341	-0.000276	-0.000183	-8.85e-05	-0.132	-7.83e-06	-0.132	-0.000343
-0.134	-0.000402	-0.000397	-0.000382	-0.000341	-0.000276	-0.000183	-8.89e-05	-0.134	-7.81e-06	-0.134	-0.000344
-0.136	-0.000402	-0.000397	-0.000382	-0.000341	-0.000276	-0.000183	-8.92e-05	-0.136	-7.77e-06	-0.136	-0.000344
-0.138	-0.000403	-0.000397	-0.000383	-0.000341	-0.000277	-0.000183	-8.96e-05	-0.138	-7.76e-06	-0.138	-0.000345
-0.14	-0.000403	-0.000397	-0.000383	-0.000341	-0.000277	-0.000184	-8.99e-05	-0.14	-7.74e-06	-0.14	-0.000346
-0.142	-0.000403	-0.000397	-0.000383	-0.000342	-0.000277	-0.000184	-9.04e-05	-0.142	-7.71e-06	-0.142	-0.000346
-0.144	-0.000403	-0.000398	-0.000383	-0.000342	-0.000278	-0.000184	-9.07e-05	-0.144	-7.7e-06	-0.144	-0.000347
-0.146	-0.000403	-0.000398	-0.000383	-0.000342	-0.000278	-0.000185	-9.11e-05	-0.146	-7.66e-06	-0.146	-0.000347
-0.148	-0.000404	-0.000398	-0.000384	-0.000342	-0.000279	-0.000185	-9.15e-05	-0.148	-7.65e-06	-0.148	-0.000348
-0.15	-0.000404	-0.000398	-0.000384	-0.000342	-0.000279	-0.000186	-9.19e-05	-0.15	-7.62e-06	-0.15	-0.000348
-0.152	-0.000404	-0.000398	-0.000384	-0.000343	-0.000279	-0.000186	-9.23e-05	-0.152	-7.58e-06	-0.152	-0.000349
-0.154	-0.000404	-0.000399	-0.000384	-0.000343	-0.00028	-0.000186	-9.27e-05	-0.154	-7.58e-06	-0.154	-0.00035
-0.156	-0.000404	-0.000399	-0.000385	-0.000343	-0.00028	-0.000187	-9.31e-05	-0.156	-7.53e-06	-0.156	-0.00035
-0.158	-0.000404	-0.000399	-0.000385	-0.000343	-0.000281	-0.000187	-9.35e-05	-0.158	-7.53e-06	-0.158	-0.000351
-0.16	-0.000405	-0.000399	-0.000385	-0.000343	-0.000281	-0.000187	-9.39e-05	-0.16	-7.5e-06	-0.16	-0.000351
-0.162	-0.000405	-0.000399	-0.000385	-0.000344	-0.000282	-0.000188	-9.43e-05	-0.162	-7.47e-06	-0.162	-0.000352
-0.164	-0.000405	-0.000399	-0.000385	-0.000344	-0.000282	-0.000188	-9.47e-05	-0.164	-7.46e-06	-0.164	-0.000352
-0.166	-0.000405	-0.0004	-0.000386	-0.000344	-0.000283	-0.000189	-9.51e-05	-0.166	-7.42e-06	-0.166	-0.000353
-0.168	-0.000405	-0.0004	-0.000386	-0.000344	-0.000283	-0.000189	-9.56e-05	-0.168	-7.41e-06	-0.168	-0.000353
-0.17	-0.000405	-0.0004	-0.000386	-0.000344	-0.000283	-0.00019	-9.6e-05	-0.17	-7.38e-06	-0.17	-0.000354
-0.172	-0.000405	-0.0004	-0.000386	-0.000345	-0.000284	-0.00019	-9.64e-05	-0.172	-7.35e-06	-0.172	-0.000354
-0.174	-0.000406	-0.0004	-0.000386	-0.000345	-0.000284	-0.000191	-9.68e-05	-0.174	-7.34e-06	-0.174	-0.000355
-0.176	-0.000406	-0.0004	-0.000387	-0.000345	-0.000285	-0.000191	-9.72e-05	-0.176	-7.3e-06	-0.176	-0.000355
-0.178	-0.000406	-0.0004	-0.000387	-0.000345	-0.000285	-0.000192	-9.77e-05	-0.178	-7.3e-06	-0.178	-0.000356
-0.18	-0.000406	-0.000401	-0.000387	-0.000345	-0.000286	-0.000192	-9.81e-05	-0.18	-7.27e-06	-0.18	-0.000357
-0.182	-0.000406	-0.000401	-0.000387	-0.000346	-0.000287	-0.000193	-9.85e-05	-0.182	-7.24e-06	-0.182	-0.000357
-0.184	-0.000406	-0.000401	-0.000388	-0.000346	-0.000287	-0.000193	-9.89e-05	-0.184	-7.24e-06	-0.184	-0.000358
-0.186	-0.000407	-0.000401	-0.000388	-0.000346	-0.000288	-0.000194	-9.94e-05	-0.186	-7.19e-06	-0.186	-0.000358
-0.188	-0.000407	-0.000401	-0.000388	-0.000346	-0.000288	-0.000194	-9.98e-05	-0.188	-7.19e-06	-0.188	-0.000359
-0.19	-0.000407	-0.000401	-0.000388	-0.000347	-0.000289	-0.000195	-0.0001	-0.19	-7.16e-06	-0.19	-0.000359
-0.192	-0.000407	-0.000401	-0.000389	-0.000347	-0.000289	-0.000195	-0.000101	-0.192	-7.14e-06	-0.192	-0.00036
-0.194	-0.000407	-0.000402	-0.000389	-0.000347	-0.00029	-0.000196	-0.000101	-0.194	-7.13e-06	-0.194	-0.00036
-0.196	-0.000407	-0.000402	-0.000389	-0.000348	-0.000291	-0.000196	-0.000102	-0.196	-7.09e-06	-0.196	-0.000361
-0.198	-0.000408	-0.000402	-0.000389	-0.000348	-0.000291	-0.000197	-0.000102	-0.198	-7.09e-06	-0.198	-0.000362
-0.2	-0.000408	-0.000402	-0.000389	-0.000348	-0.000292	-0.000197	-0.000102	-0.2	-7.06e-06	-0.2	-0.000362
-0.202	-0.000408	-0.000402	-0.00039	-0.000348	-0.000292	-0.000198	-0.000103	-0.202	-7.04e-06	-0.202	-0.000363
-0.204	-0.000408	-0.000402	-0.00039	-0.000349	-0.000293	-0.000199	-0.000103	-0.204	-7.04e-06	-0.204	-0.000363
-0.206	-0.000408	-0.000402	-0.00039	-0.000349	-0.000294	-0.000199	-0.000104	-0.206	-6.99e-06	-0.206	-0.000364
-0.208	-0.000408	-0.000403	-0.000391	-0.000349	-0.000294	-0.0002	-0.000104	-0.208	-6.99e-06	-0.208	-0.000364
-0.21	-0.000409	-0.000403	-0.000391	-0.00035	-0.000295	-0.0002	-0.000104	-0.21	-6.97e-06	-0.21	-0.000365
-0.212	-0.000409	-0.000403	-0.000391	-0.00035	-0.000296	-0.000201	-0.000105	-0.212	-6.95e-06	-0.212	-0.000365
-0.214	-0.000409	-0.000403	-0.000391	-0.00035	-0.000296	-0.000202	-0.000105	-0.214	-6.94e-06	-0.214	-0.000366
-0.216	-0.000409	-0.000403	-0.000392	-0.000351	-0.000297	-0.000202	-0.000106	-0.216	-6.9e-06	-0.216	-0.000366
-0.218	-0.000409	-0.000403	-0.000392	-0.000351	-0.000298	-0.000203	-0.000106	-0.218	-6.89e-06	-0.218	-0.000367
-0.22	-0.000409	-0.000403	-0.000392	-0.000351	-0.000298	-0.000203	-0.000107	-0.22	-6.88e-06	-0.22	-0.000367
-0.222	-0.00041	-0.000403	-0.000392	-0.000352	-0.000299	-0.000204	-0.000107	-0.222	-6.85e-06	-0.222	-0.000368
-0.224	-0.00041	-0.000404	-0.000393	-0.000352	-0.0003	-0.000205	-0.000107	-0.224	-6.85e-06	-0.224	-0.000368
-0.226	-0.00041	-0.000404	-0.000393	-0.000353	-0.000301	-0.000205	-0.000108	-0.226	-6.81e-06	-0.226	-0.000369
-0.228	-0.00041	-0.000404	-0.000393	-0.000353	-0.000301	-0.000206	-0.000108	-0.228	-6.81e-06	-0.228	-0.000369
-0.23	-0.000411	-0.000404	-0.000394	-0.000353	-0.000302	-0.000207	-0.000108	-0.23	-6.79e-06	-0.23	-0.00037
-0.232	-0.000411	-0.000404	-0.000394	-0.000354	-0.000303	-0.000207	-0.000109	-0.232	-6.76e-06	-0.232	-0.00037
-0.234	-0.000411	-0.000404	-0.000394	-0.000354	-0.000303	-0.000208	-0.000109	-0.234	-6.76e-06	-0.234	-0.000371
-0.236	-0.000411	-0.000404	-0.000395	-0.000355	-0.000304	-0.000209	-0.00011	-0.236	-6.72e-06	-0.236	-0.000371
-0.238	-0.000411	-0.000405	-0.000395	-0.000355	-0.000305	-0.000209	-0.00011	-0.238	-6.72e-06	-0.238	-0.000372
-0.24	-0.000412	-0.000405	-0.000395	-0.000356	-0.000306	-0.00021	-0.00011	-0.24	-6.7e-06	-0.24	-0.000372
-0.242	-0.000412	-0.000405	-0.000396	-0.000356	-0.000307	-0.000211	-0.000111	-0.242	-6.67e-06	-0.242	-0.000373
-0.244	-0.000412	-0.000405	-0.000396	-0.000357	-0.000307	-0.000211	-0.000111	-0.244	-6.67e-06	-0.244	-0.000374
-0.246	-0.000412	-0.000405	-0.000396	-0.000357	-0.000308	-0.000212	-0.000111	-0.246	-6.64e-06	-0.246	-0.000374
-0.248	-0.000413	-0.000405	-0.000397	-0.000358	-0.000309	-0.000213	-0.000112	-0.248	-6.64e-06	-0.248	-0.000375
-0.25	-0.000413	-0.000406	-0.000397	-0.000358	-0.00031	-0.000213	-0.000112	-0.25	-6.62e-06	-0.25	-0.000375
-0.252	-0.000413	-0.000406	-0.000398	-0.000359	-0.000311	-0.000214	-0.000112	-0.252	-6.6e-06	-0.252	-0.000376
-0.254	-0.000414	-0.000406	-0.000398	-0.000359	-0.000311	-0.000215	-0.000113	-0.254	-6.6e-06	-0.254	-0.000376
-0.256	-0.000414	-0.000406	-0.000398	-0.00036	-0.000312	-0.000215	-0.000113	-0.256	-6.57e-06	-0.256	-0.000377
-0.258	-0.000414	-0.000406	-0.000399	-0.00036	-0.000313	-0.000216	-0.000113	-0.258	-6.56e-06	-0.258	-0.000377
-0.26	-0.000415	-0.000407	-0.000399	-0.000361	-0.000314	-0.000217	-0.000114	-0.26	-6.55e-06	-0.26	-0.000378
-0.262	-0.000415	-0.000407	-0.0004	-0.000362	-0.000315	-0.000217	-0.000114	-0.262	-6.52e-06	-0.262	-0.000378
-0.264	-0.000415	-0.000407	-0.0004	-0.000362	-0.000316	-0.000218	-0.000114	-0.264	-6.53e-06	-0.264	-0.000379
-0.266	-0.000416	-0.000407	-0.000401	-0.000363	-0.000316	-0.000219	-0.000115	-0.266	-6.5e-06	-0.266	-0.000379
-0.268	-0.000416	-0.000408	-0.000401	-0.000363	-0.000317	-0.00022	-0.000115	-0.268	-6.49e-06	-0.268	-0.00038
-0.27	-0.000417	-0.000408	-0.000402	-0.000364	-0.000318	-0.00022	-0.000115	-0.27	-6.48e-06	-0.27	-0.00038
-0.272	-0.000417	-0.000408	-0.000402	-0.000365	-0.000319	-0.000221	-0.000116	-0.272	-6.46e-06	-0.272	-0.000381
-0.274	-0.000417	-0.000408	-0.000403	-0.000365	-0.00032	-0.000222	-0.000116	-0.274	-6.47e-06	-0.274	-0.000381
-0.276	-0.000418	-0.000409	-0.000403	-0.000366	-0.000321	-0.000222	-0.000116	-0.276	-6.43e-06	-0.276	-0.000382
-0.278	-0.000418	-0.000409	-0.000404	-0.000367	-0.000322	-0.000223	-0.000116	-0.278	-6.44e-06	-0.278	-0.000382
-0.28	-0.000419	-0.000409	-0.000404	-0.000368	-0.000323	-0.000224	-0.000116	-0.28	-6.42e-06	-0.28	-0.000383
-0.282	-0.000419	-0.00041	-0.000405	-0.000369	-0.000324	-0.000224	-0.000117	-0.282	-6.4e-06	-0.282	-0.000383
-0.284	-0.00042	-0.00041	-0.000406	-0.000369	-0.000324	-0.000225	-0.000117	-0.284	-6.41e-06	-0.284	-0.000384
-0.286	-0.00042	-0.00041	-0.000406	-0.00037	-0.000325	-0.000226	-0.000117	-0.286	-6.37e-06	-0.286	-0.000384
-0.288	-0.000421	-0.000411	-0.000407	-0.000371	-0.000326	-0.000227	-0.000117	-0.288	-6.38e-06	-0.288	-0.000385
-0.29	-0.000421	-0.000411	-0.000407	-0.000372	-0.000327	-0.000227	-0.000118	-0.29	-6.36e-06	-0.29	-0.000385
-0.292	-0.000422	-0.000411	-0.000408	-0.000372	-0.000328	-0.000228	-0.000118	-0.292	-6.35e-06	-0.292	-0.000386
-0.294	-0.000423	-0.000412	-0.000409	-0.000373	-0.000329	-0.000229	-0.000118	-0.294	-6.36e-06	-0.294	-0.000386
-0.296	-0.000423	-0.000412	-0.000409	-0.000374	-0.00033	-0.000229	-0.000118	-0.296	-6.32e-06	-0.296	-0.000387
-0.298	-0.000424	-0.000413	-0.00041	-0.000375	-0.000331	-0.00023	-0.000119	-0.298	-6.32e-06	-0.298	-0.000387
-0.3	-0.000424	-0.000413	-0.000411	-0.000376	-0.000332	-0.000231	-0.000119	-0.3	-6.3e-06	-0.3	-0.000388
-0.302	-0.000425	-0.000414	-0.000412	-0.000377	-0.000333	-0.000231	-0.000119	-0.302	-6.29e-06	-0.302	-0.000388
-0.304	-0.000426	-0.000414	-0.000412	-0.000378	-0.000334	-0.000232	-0.000119	-0.304	-6.31e-06	-0.304	-0.000389
-0.306	-0.000426	-0.000414	-0.000413	-0.000379	-0.000335	-0.000233	-0.000119	-0.306	-6.27e-06	-0.306	-0.000389
-0.308	-0.000427	-0.000415	-0.000414	-0.000379	-0.000336	-0.000233	-0.000119	-0.308	-6.28e-06	-0.308	-0.00039
-0.31	-0.000428	-0.000415	-0.000415	-0.00038	-0.000337	-0.000234	-0.000119	-0.31	-6.26e-06	-0.31	-0.00039
-0.312	-0.000429	-0.000416	-0.000415	-0.000381	-0.000338	-0.000235	-0.00012	-0.312	-6.25e-06	-0.312	-0.000391
-0.314	-0.000429	-0.000417	-0.000416	-0.000382	-0.000338	-0.000235	-0.00012	-0.314	-6.26e-06	-0.314	-0.000391
-0.316	-0.00043	-0.000417	-0.000417	-0.000383	-0.000339	-0.000236	-0.00012	-0.316	-6.23e-06	-0.316	-0.000391
-0.318	-0.000431	-0.000418	-0.000418	-0.000384	-0.00034	-0.000237	-0.00012	-0.318	-6.24e-06	-0.318	-0.000392
-0.32	-0.000432	-0.000418	-0.000419	-0.000385	-0.000341	-0.000237	-0.00012	-0.32	-6.22e-06	-0.32	-0.000392
-0.322	-0.000433	-0.000419	-0.00042	-0.000386	-0.000342	-0.000238	-0.00012	-0.322	-6.21e-06	-0.322	-0.000393
-0.324	-0.000433	-0.000419	-0.00042	-0.000387	-0.000343	-0.000239	-0.00012	-0.324	-6.22e-06	-0.324	-0.000394
-0.326	-0.000434	-0.00042	-0.000421	-0.000388	-0.000344	-0.00024	-0.000121	-0.326	-6.2e-06	-0.326	-0.000394
-0.328	-0.000435	-0.000421	-0.000422	-0.000389	-0.000345	-0.00024	-0.000121	-0.328	-6.21e-06	-0.328	-0.000395
-0.33	-0.000436	-0.000421	-0.000423	-0.00039	-0.000346	-0.000241	-0.000121	-0.33	-6.2e-06	-0.33	-0.000395
-0.332	-0.000437	-0.000422	-0.000424	-0.000391	-0.000347	-0.000242	-0.000121	-0.332	-6.18e-06	-0.332	-0.000395
-0.334	-0.000438	-0.000423	-0.000425	-0.000392	-0.000348	-0.000242	-0.000121	-0.334	-6.19e-06	-0.334	-0.000396
-0.336	-0.000439	-0.000423	-0.000426	-0.000393	-0.000349	-0.000243	-0.000121	-0.336	-6.18e-06	-0.336	-0.000396
-0.338	-0.00044	-0.000424	-0.000427	-0.000394	-0.00035	-0.000244	-0.000121	-0.338	-6.18e-06	-0.338	-0.000397
-0.34	-0.000441	-0.000425	-0.000428	-0.000395	-0.000351	-0.000244	-0.000121	-0.34	-6.18e-06	-0.34	-0.000397
-0.342	-0.000442	-0.000426	-0.000429	-0.000397	-0.000352	-0.000245	-0.000121	-0.342	-6.17e-06	-0.342	-0.000398
-0.344	-0.000443	-0.000426	-0.00043	-0.000398	-0.000353	-0.000245	-0.000121	-0.344	-6.19e-06	-0.344	-0.000398
-0.346	-0.000444	-0.000427	-0.000431	-0.000399	-0.000354	-0.000246	-0.000121	-0.346	-6.17e-06	-0.346	-0.000399
-0.348	-0.000445	-0.000428	-0.000432	-0.0004	-0.000355	-0.000247	-0.000121	-0.348	-6.18e-06	-0.348	-0.000399
-0.35	-0.000446	-0.000429	-0.000433	-0.000401	-0.000356	-0.000247	-0.000121	-0.35	-6.17e-06	-0.35	-0.0004
-0.352	-0.000447	-0.00043	-0.000434	-0.000402	-0.000357	-0.000248	-0.000122	-0.352	-6.16e-06	-0.352	-0.0004
-0.354	-0.000448	-0.00043	-0.000435	-0.000403	-0.000357	-0.000249	-0.000122	-0.354	-6.18e-06	-0.354	-0.000401
-0.356	-0.000449	-0.000431	-0.000436	-0.000404	-0.000358	-0.000249	-0.000122	-0.356	-6.16e-06	-0.356	-0.000401
-0.358	-0.00045	-0.000432	-0.000437	-0.000405	-0.000359	-0.00025	-0.000122	-0.358	-6.17e-06	-0.358	-0.000402
-0.36	-0.000451	-0.000433	-0.000438	-0.000406	-0.00036	-0.000251	-0.000122	-0.36	-6.18e-06	-0.36	-0.000402
-0.362	-0.000453	-0.000434	-0.000439	-0.000408	-0.000361	-0.000251	-0.000122	-0.362	-6.17e-06	-0.362	-0.000403
-0.364	-0.000454	-0.000435	-0.00044	-0.000409	-0.000362	-0.000252	-0.000122	-0.364	-6.19e-06	-0.364	-0.000403
-0.366	-0.000455	-0.000436	-0.000441	-0.00041	-0.000363	-0.000253	-0.000122	-0.366	-6.17e-06	-0.366	-0.000404
-0.368	-0.000456	-0.000437	-0.000442	-0.000411	-0.000364	-0.000253	-0.000122	-0.368	-6.18e-06	-0.368	-0.000404
-0.37	-0.000457	-0.000437	-0.000443	-0.000412	-0.000365	-0.000254	-0.000122	-0.37	-6.19e-06	-0.37	-0.000405
-0.372	-0.000458	-0.000438	-0.000445	-0.000413	-0.000366	-0.000255	-0.000122	-0.372	-6.18e-06	-0.372	-0.000405
-0.374	-0.00046	-0.000439	-0.000446	-0.000414	-0.000367	-0.000255	-0.000122	-0.374	-6.2e-06	-0.374	-0.000406
-0.376	-0.000461	-0.00044	-0.000447	-0.000416	-0.000368	-0.000256	-0.000122	-0.376	-6.19e-06	-0.376	-0.000406
-0.378	-0.000462	-0.000441	-0.000448	-0.000417	-0.000369	-0.000256	-0.000122	-0.378	-6.2e-06	-0.378	-0.000407
-0.38	-0.000463	-0.000442	-0.000449	-0.000418	-0.00037	-0.000257	-0.000122	-0.38	-6.21e-06	-0.38	-0.000407
-0.382	-0.000465	-0.000443	-0.00045	-0.000419	-0.000371	-0.000258	-0.000122	-0.382	-6.2e-06	-0.382	-0.000407
-0.384	-0.000466	-0.000444	-0.000451	-0.00042	-0.000371	-0.000258	-0.000122	-0.384	-6.23e-06	-0.384	-0.000408
-0.386	-0.000467	-0.000445	-0.000452	-0.000421	-0.000372	-0.000259	-0.000122	-0.386	-6.22e-06	-0.386	-0.000408
-0.388	-0.000469	-0.000446	-0.000454	-0.000423	-0.000373	-0.00026	-0.000122	-0.388	-6.23e-06	-0.388	-0.000409
-0.39	-0.00047	-0.000447	-0.000455	-0.000424	-0.000374	-0.00026	-0.000122	-0.39	-6.24e-06	-0.39	-0.000409
-0.392	-0.000471	-0.000448	-0.000456	-0.000425	-0.000375	-0.000261	-0.000122	-0.392	-6.23e-06	-0.392	-0.00041
-0.394	-0.000473	-0.000449	-0.000457	-0.000426	-0.000376	-0.000261	-0.000122	-0.394	-6.26e-06	-0.394	-0.000411
-0.396	-0.000474	-0.000451	-0.000458	-0.000427	-0.000377	-0.000262	-0.000121	-0.396	-6.25e-06	-0.396	-0.000411
-0.398	-0.000475	-0.000452	-0.00046	-0.000429	-0.000378	-0.000263	-0.000121	-0.398	-6.27e-06	-0.398	-0.000411
-0.4	-0.000477	-0.000453	-0.000461	-0.00043	-0.000379	-0.000263	-0.000121	-0.4	-6.28e-06	-0.4	-0.000412
-0.402	-0.000478	-0.000454	-0.000462	-0.000431	-0.00038	-0.000264	-0.000121	-0.402	-6.27e-06	-0.402	-0.000412
-0.404	-0.000479	-0.000455	-0.000463	-0.000432	-0.000381	-0.000265	-0.000121	-0.404	-6.31e-06	-0.404	-0.000413
-0.406	-0.000481	-0.000456	-0.000464	-0.000433	-0.000382	-0.000265	-0.000121	-0.406	-6.3e-06	-0.406	-0.000413
-0.408	-0.000482	-0.000457	-0.000466	-0.000434	-0.000382	-0.000266	-0.000121	-0.408	-6.31e-06	-0.408	-0.000414
-0.41	-0.000483	-0.000458	-0.000467	-0.000436	-0.000383	-0.000266	-0.000121	-0.41	-6.33e-06	-0.41	-0.000414
-0.412	-0.000485	-0.000459	-0.000468	-0.000437	-0.000384	-0.000267	-0.000121	-0.412	-6.32e-06	-0.412	-0.000415
-0.414	-0.000486	-0.000461	-0.000469	-0.000438	-0.000385	-0.000268	-0.000121	-0.414	-6.35e-06	-0.414	-0.000415
-0.416	-0.000488	-0.000462	-0.000471	-0.000439	-0.000386	-0.000268	-0.000121	-0.416	-6.35e-06	-0.416	-0.000416
-0.418	-0.000489	-0.000463	-0.000472	-0.00044	-0.000387	-0.000269	-0.000121	-0.418	-6.36e-06	-0.418	-0.000416
-0.42	-0.000491	-0.000464	-0.000473	-0.000442	-0.000388	-0.000269	-0.000121	-0.42	-6.38e-06	-0.42	-0.000417
-0.422	-0.000492	-0.000465	-0.000474	-0.000443	-0.000389	-0.00027	-0.000121	-0.422	-6.37e-06	-0.422	-0.000417
-0.424	-0.000493	-0.000466	-0.000476	-0.000444	-0.00039	-0.000271	-0.000121	-0.424	-6.41e-06	-0.424	-0.000418
-0.426	-0.000495	-0.000468	-0.000477	-0.000445	-0.000391	-0.000271	-0.000121	-0.426	-6.4e-06	-0.426	-0.000418
-0.428	-0.000496	-0.000469	-0.000478	-0.000446	-0.000392	-0.000272	-0.000121	-0.428	-6.41e-06	-0.428	-0.000419
-0.43	-0.000498	-0.00047	-0.000479	-0.000448	-0.000393	-0.000273	-0.000121	-0.43	-6.43e-06	-0.43	-0.000419
-0.432	-0.000499	-0.000471	-0.000481	-0.000449	-0.000393	-0.000273	-0.000121	-0.432	-6.42e-06	-0.432	-0.00042
-0.434	-0.000501	-0.000473	-0.000482	-0.00045	-0.000394	-0.000274	-0.000121	-0.434	-6.46e-06	-0.434	-0.00042
-0.436	-0.000502	-0.000474	-0.000483	-0.000451	-0.000395	-0.000274	-0.000121	-0.436	-6.46e-06	-0.436	-0.000421
-0.438	-0.000504	-0.000475	-0.000485	-0.000452	-0.000396	-0.000275	-0.000121	-0.438	-6.46e-06	-0.438	-0.000421
-0.44	-0.000505	-0.000476	-0.000486	-0.000454	-0.000397	-0.000276	-0.000121	-0.44	-6.49e-06	-0.44	-0.000422
-0.442	-0.000507	-0.000478	-0.000487	-0.000455	-0.000398	-0.000276	-0.000121	-0.442	-6.48e-06	-0.442	-0.000422
-0.444	-0.000508	-0.000479	-0.000489	-0.000456	-0.000399	-0.000277	-0.000121	-0.444	-6.51e-06	-0.444	-0.000423
-0.446	-0.00051	-0.00048	-0.00049	-0.000457	-0.0004	-0.000278	-0.000121	-0.446	-6.5e-06	-0.446	-0.000423
-0.448	-0.000511	-0.000481	-0.000491	-0.000458	-0.000401	-0.000278	-0.000121	-0.448	-6.52e-06	-0.448	-0.000424
-0.45	-0.000513	-0.000483	-0.000492	-0.00046	-0.000402	-0.000279	-0.000121	-0.45	-6.54e-06	-0.45	-0.000424
-0.452	-0.000515	-0.000484	-0.000494	-0.000461	-0.000403	-0.00028	-0.000121	-0.452	-6.52e-06	-0.452	-0.000425
-0.454	-0.000516	-0.000485	-0.000495	-0.000462	-0.000404	-0.00028	-0.000121	-0.454	-6.56e-06	-0.454	-0.000425
-0.456	-0.000518	-0.000487	-0.000496	-0.000463	-0.000405	-0.000281	-0.000121	-0.456	-6.56e-06	-0.456	-0.000426
-0.458	-0.000519	-0.000488	-0.000498	-0.000464	-0.000406	-0.000282	-0.000121	-0.458	-6.56e-06	-0.458	-0.000426
-0.46	-0.000521	-0.000489	-0.000499	-0.000466	-0.000407	-0.000282	-0.000121	-0.46	-6.59e-06	-0.46	-0.000427
-0.462	-0.000522	-0.000491	-0.0005	-0.000467	-0.000408	-0.000283	-0.000121	-0.462	-6.58e-06	-0.462	-0.000427
-0.464	-0.000524	-0.000492	-0.000502	-0.000468	-0.000408	-0.000284	-0.000121	-0.464	-6.61e-06	-0.464	-0.000428
-0.466	-0.000526	-0.000493	-0.000503	-0.000469	-0.000409	-0.000284	-0.000121	-0.466	-6.61e-06	-0.466	-0.000428
-0.468	-0.000527	-0.000495	-0.000504	-0.000471	-0.00041	-0.000285	-0.000121	-0.468	-6.61e-06	-0.468	-0.000429
-0.47	-0.000529	-0.000496	-0.000506	-0.000472	-0.000411	-0.000286	-0.000121	-0.47	-6.65e-06	-0.47	-0.000429
-0.472	-0.00053	-0.000497	-0.000507	-0.000473	-0.000412	-0.000286	-0.000121	-0.472	-6.63e-06	-0.472	-0.00043
-0.474	-0.000532	-0.000499	-0.000509	-0.000474	-0.000413	-0.000287	-0.000121	-0.474	-6.66e-06	-0.474	-0.00043
-0.476	-0.000534	-0.0005	-0.00051	-0.000476	-0.000414	-0.000288	-0.000121	-0.476	-6.66e-06	-0.476	-0.000431
-0.478	-0.000535	-0.000501	-0.000511	-0.000477	-0.000415	-0.000289	-0.000121	-0.478	-6.66e-06	-0.478	-0.000431
-0.48	-0.000537	-0.000503	-0.000513	-0.000478	-0.000416	-0.000289	-0.000121	-0.48	-6.69e-06	-0.48	-0.000432
-0.482	-0.000539	-0.000504	-0.000514	-0.000479	-0.000417	-0.00029	-0.000122	-0.482	-6.67e-06	-0.482	-0.000432
-0.484	-0.00054	-0.000506	-0.000515	-0.00048	-0.000418	-0.000291	-0.000122	-0.484	-6.72e-06	-0.484	-0.000433
-0.486	-0.000542	-0.000507	-0.000517	-0.000482	-0.00042	-0.000292	-0.000122	-0.486	-6.71e-06	-0.486	-0.000434
-0.488	-0.000544	-0.000509	-0.000518	-0.000483	-0.00042	-0.000293	-0.000122	-0.488	-6.71e-06	-0.488	-0.000434
-0.49	-0.000545	-0.00051	-0.00052	-0.000484	-0.000422	-0.000293	-0.000122	-0.49	-6.75e-06	-0.49	-0.000435
-0.492	-0.000547	-0.000511	-0.000521	-0.000486	-0.000423	-0.000294	-0.000122	-0.492	-6.72e-06	-0.492	-0.000435
-0.494	-0.000549	-0.000513	-0.000522	-0.000487	-0.000424	-0.000295	-0.000122	-0.494	-6.76e-06	-0.494	-0.000436
-0.496	-0.00055	-0.000514	-0.000524	-0.000488	-0.000425	-0.000296	-0.000122	-0.496	-6.76e-06	-0.496	-0.000436
-0.498	-0.000552	-0.000516	-0.000525	-0.000489	-0.000426	-0.000297	-0.000123	-0.498	-6.76e-06	-0.498	-0.000437
-0.5	-0.000554	-0.000517	-0.000527	-0.000491	-0.000427	-0.000298	-0.000123	-0.5	-6.79e-06	-0.5	-0.000438
-0.502	-0.000556	-0.000519	-0.000528	-0.000492	-0.000428	-0.000299	-0.000123	-0.502	-6.78e-06	-0.502	-0.000438
-0.504	-0.000557	-0.000521	-0.00053	-0.000494	-0.00043	-0.0003	-0.000123	-0.504	-6.81e-06	-0.504	-0.000439
-0.506	-0.000559	-0.000522	-0.000531	-0.000495	-0.000431	-0.0003	-0.000124	-0.506	-6.81e-06	-0.506	-0.000439
-0.508	-0.000561	-0.000524	-0.000533	-0.000496	-0.000432	-0.000301	-0.000124	-0.508	-6.8e-06	-0.508	-0.00044
-0.51	-0.000563	-0.000525	-0.000534	-0.000497	-0.000433	-0.000302	-0.000124	-0.51	-6.84e-06	-0.51	-0.000441
-0.512	-0.000564	-0.000527	-0.000536	-0.000499	-0.000434	-0.000303	-0.000124	-0.512	-6.82e-06	-0.512	-0.000441
-0.514	-0.000566	-0.000528	-0.000537	-0.0005	-0.000435	-0.000304	-0.000125	-0.514	-6.86e-06	-0.514	-0.000442
-0.516	-0.000568	-0.00053	-0.000539	-0.000502	-0.000437	-0.000305	-0.000125	-0.516	-6.85e-06	-0.516	-0.000442
-0.518	-0.00057	-0.000531	-0.00054	-0.000503	-0.000438	-0.000306	-0.000125	-0.518	-6.84e-06	-0.518	-0.000443
-0.52	-0.000572	-0.000533	-0.000542	-0.000504	-0.000439	-0.000307	-0.000126	-0.52	-6.89e-06	-0.52	-0.000444
-0.522	-0.000573	-0.000535	-0.000543	-0.000506	-0.00044	-0.000308	-0.000126	-0.522	-6.86e-06	-0.522	-0.000444
-0.524	-0.000575	-0.000536	-0.000545	-0.000507	-0.000442	-0.000309	-0.000126	-0.524	-6.89e-06	-0.524	-0.000445
-0.526	-0.000577	-0.000538	-0.000546	-0.000509	-0.000443	-0.00031	-0.000127	-0.526	-6.89e-06	-0.526	-0.000445
-0.528	-0.000579	-0.000539	-0.000548	-0.00051	-0.000444	-0.000312	-0.000127	-0.528	-6.88e-06	-0.528	-0.000446
-0.53	-0.000581	-0.000541	-0.00055	-0.000512	-0.000446	-0.000313	-0.000128	-0.53	-6.93e-06	-0.53	-0.000447
-0.532	-0.000583	-0.000543	-0.000551	-0.000513	-0.000447	-0.000314	-0.000128	-0.532	-6.9e-06	-0.532	-0.000447
-0.534	-0.000585	-0.000544	-0.000553	-0.000514	-0.000449	-0.000315	-0.000129	-0.534	-6.93e-06	-0.534	-0.000448
-0.536	-0.000587	-0.000546	-0.000554	-0.000516	-0.00045	-0.000316	-0.000129	-0.536	-6.94e-06	-0.536	-0.000449
-0.538	-0.000589	-0.000548	-0.000556	-0.000518	-0.000452	-0.000318	-0.00013	-0.538	-6.93e-06	-0.538	-0.00045
-0.54	-0.000591	-0.00055	-0.000558	-0.000519	-0.000453	-0.000319	-0.00013	-0.54	-6.97e-06	-0.54	-0.00045
-0.542	-0.000593	-0.000551	-0.000559	-0.000521	-0.000455	-0.00032	-0.000131	-0.542	-6.94e-06	-0.542	-0.000451
-0.544	-0.000595	-0.000553	-0.000561	-0.000522	-0.000456	-0.000322	-0.000131	-0.544	-6.98e-06	-0.544	-0.000452
-0.546	-0.000597	-0.000555	-0.000563	-0.000524	-0.000458	-0.000323	-0.000132	-0.546	-6.98e-06	-0.546	-0.000452
-0.548	-0.000599	-0.000557	-0.000565	-0.000526	-0.000459	-0.000324	-0.000133	-0.548	-6.98e-06	-0.548	-0.000453
-0.55	-0.000601	-0.000558	-0.000566	-0.000527	-0.000461	-0.000326	-0.000133	-0.55	-7.02e-06	-0.55	-0.000454
-0.552	-0.000603	-0.00056	-0.000568	-0.000529	-0.000463	-0.000327	-0.000134	-0.552	-6.99e-06	-0.552	-0.000454
-0.554	-0.000605	-0.000562	-0.00057	-0.000531	-0.000464	-0.000329	-0.000135	-0.554	-7.03e-06	-0.554	-0.000455
-0.556	-0.000607	-0.000564	-0.000572	-0.000532	-0.000466	-0.00033	-0.000136	-0.556	-7.04e-06	-0.556	-0.000456
-0.558	-0.000609	-0.000566	-0.000574	-0.000534	-0.000468	-0.000332	-0.000136	-0.558	-7.03e-06	-0.558	-0.000457
-0.56	-0.000611	-0.000568	-0.000575	-0.000536	-0.00047	-0.000333	-0.000137	-0.56	-7.08e-06	-0.56	-0.000457
-0.562	-0.000613	-0.00057	-0.000577	-0.000538	-0.000472	-0.000335	-0.000138	-0.562	-7.05e-06	-0.562	-0.000458
-0.564	-0.000616	-0.000572	-0.000579	-0.000539	-0.000473	-0.000337	-0.000139	-0.564	-7.09e-06	-0.564	-0.000459
-0.566	-0.000618	-0.000574	-0.000581	-0.000541	-0.000475	-0.000338	-0.00014	-0.566	-7.1e-06	-0.566	-0.00046
-0.568	-0.00062	-0.000576	-0.000583	-0.000543	-0.000477	-0.00034	-0.000141	-0.568	-7.1e-06	-0.568	-0.00046
-0.57	-0.000622	-0.000578	-0.000585	-0.000545	-0.000479	-0.000342	-0.000142	-0.57	-7.15e-06	-0.57	-0.000461
-0.572	-0.000624	-0.00058	-0.000587	-0.000547	-0.000481	-0.000344	-0.000143	-0.572	-7.13e-06	-0.572	-0.000462
-0.574	-0.000627	-0.000582	-0.000589	-0.000549	-0.000483	-0.000346	-0.000144	-0.574	-7.17e-06	-0.574	-0.000463
-0.576	-0.000629	-0.000584	-0.000591	-0.000551	-0.000486	-0.000348	-0.000145	-0.576	-7.19e-06	-0.576	-0.000463
-0.578	-0.000631	-0.000586	-0.000594	-0.000553	-0.000488	-0.00035	-0.000146	-0.578	-7.2e-06	-0.578	-0.000464
-0.58	-0.000634	-0.000589	-0.000596	-0.000555	-0.00049	-0.000352	-0.000147	-0.58	-7.25e-06	-0.58	-0.000465
-0.582	-0.000636	-0.000591	-0.000598	-0.000557	-0.000492	-0.000354	-0.000148	-0.582	-7.24e-06	-0.582	-0.000466
-0.584	-0.000639	-0.000593	-0.0006	-0.000559	-0.000494	-0.000356	-0.00015	-0.584	-7.29e-06	-0.584	-0.000467
-0.586	-0.000641	-0.000595	-0.000602	-0.000562	-0.000497	-0.000358	-0.000151	-0.586	-7.32e-06	-0.586	-0.000468
-0.588	-0.000644	-0.000598	-0.000605	-0.000564	-0.000499	-0.000361	-0.000152	-0.588	-7.33e-06	-0.588	-0.000469
-0.59	-0.000646	-0.0006	-0.000607	-0.000566	-0.000502	-0.000363	-0.000153	-0.59	-7.4e-06	-0.59	-0.000469
-0.592	-0.000649	-0.000602	-0.000609	-0.000569	-0.000504	-0.000365	-0.000155	-0.592	-7.41e-06	-0.592	-0.00047
-0.594	-0.000651	-0.000605	-0.000612	-0.000571	-0.000507	-0.000368	-0.000156	-0.594	-7.48e-06	-0.594	-0.000471
-0.596	-0.000654	-0.000607	-0.000614	-0.000573	-0.000509	-0.00037	-0.000158	-0.596	-7.51e-06	-0.596	-0.000472
-0.598	-0.000657	-0.00061	-0.000617	-0.000576	-0.000512	-0.000372	-0.000159	-0.598	-7.55e-06	-0.598	-0.000473
-0.6	-0.000659	-0.000612	-0.000619	-0.000578	-0.000515	-0.000375	-0.000161	-0.6	-7.63e-06	-0.6	-0.000474

## Sheet: Fig 11 - EIS Plots
Frequency (Hz)	0.61 W	1.52 W	3.35 W	Frequency (Hz)	Bare Pt-Ir	Frequency (Hz)	TiN
100000	170	174	170	100000	181	100000	173
79500	170	174	170	79500	181	79500	172
63100	170	173	169	63100	181	63100	172
50200	170	174	169	50200	181	50200	172
39900	170	174	169	39900	181	39900	172
31700	170	174	170	31700	181	31700	172
25100	170	174	170	25100	181	25100	173
20000	170	174	170	20000	181	20000	173
15900	170	174	170	15900	181	15900	173
12600	170	174	170	12600	182	12600	173
10000	170	174	170	10000	182	10000	173
7930	170	174	170	7930	182	7930	173
6310	170	174	170	6310	183	6310	173
5040	171	174	170	5040	183	5040	173
3990	171	174	170	3990	184	3990	173
3140	171	174	170	3140	185	3140	173
2520	171	174	170	2520	186	2520	173
2000	171	174	170	2000	188	2000	173
1580	171	174	170	1580	189	1580	173
1250	171	174	170	1250	192	1250	173
1000	171	174	170	1000	195	1000	173
790	171	174	170	790	199	790	173
629	171	174	170	629	205	629	173
502	171	174	170	502	212	502	173
400	171	175	170	400	223	400	173
316	171	175	170	316	237	316	173
252	172	175	170	252	255	252	173
200	172	175	171	200	280	200	173
158	172	175	171	158	315	158	173
126	172	175	171	126	359	126	174
99.7	173	175	171	99.7	416	99.7	174
79.5	174	175	171	79.5	489	79.5	174
63.3	174	175	171	63.3	581	63.3	174
49.9	175	175	171	49.9	704	49.9	174
40.1	176	175	171	40.1	846	40.1	174
31.7	178	176	172	31.7	1040	31.7	174
24.9	180	176	172	24.9	1280	24.9	174
20	183	176	172	20	1550	20	174
15.8	187	176	172	15.8	1920	15.8	174
12.5	192	177	173	12.5	2370	12.5	175
9.97	198	177	173	9.97	2890	9.97	175
7.88	207	178	173	7.88	3570	7.88	175
6.35	218	179	174	6.35	4330	6.35	176
5.01	233	180	174	5.01	5340	5.01	176
3.99	253	182	175	3.99	6530	3.99	177
3.18	279	184	176	3.18	7960	3.18	178
2.52	312	186	177	2.52	9730	2.52	179
2	355	190	179	2	11800	2	180
1.58	408	195	181	1.58	14300	1.58	182
1.26	474	201	184	1.26	17300	1.26	185
0.998	557	210	188	0.998	20800	0.998	188
0.793	659	222	193	0.793	24800	0.793	193
0.629	784	239	200	0.629	29400	0.629	199
0.499	939	260	209	0.499	34800	0.499	207
0.399	1120	288	222	0.399	40700	0.399	218
0.317	1350	325	239	0.317	47400	0.317	234
0.252	1630	373	262	0.252	54600	0.252	254
0.2	1960	433	292	0.2	62400	0.2	282
0.159	2370	509	331	0.159	70500	0.159	318
0.126	2850	604	381	0.126	78800	0.126	365
0.1	3420	722	442	0.1	86800	0.1	424

## Sheet: Fig 12 - Fig 13
					Surface Area Ratio		Performance				Tortuosity						Roughness
Average Power (W)	CSC	stdev	Capacitance	stdev	Mean Surface Area Ratio	SD of Surface Area Ratio	Charge Storage Capacity (mC/cm²)	Charge Storage Capacity STDEV	Capacitance (µF/mm²)	Capacitance STDEV	Tortuosity (Diagonal)	Tortuosity (Horizontal)	Tortuosity (Vertical)	SD of Tortuosity (Diagonal)	SD of Tortuosity (Horizontal)	SD of Tortuosity (Vertical)	Sq (Roughness), µm - Overall	SD of Sq (Roughness), µm - Overall	Sq (Roughness), µm - Peak	SD of Sq (Roughness), µm - Peak	Sq (Roughness), µm - Valley	SD of Sq (Roughness), µm - Valley
0.61	40.4	4.4	40.1	7.9	2.30132	0.012037	40.4	4.4	40.1	7.9	1.44672	1.63966	1.64445	0.0117245	0.00886812	0.0279197	4.93155	0.0393709	1.80321	0.028676	3.02686	0.0528468
1.0675	83.4	4.4	132	17.5	2.46485	0.0241158	83.4	4.4	132	17.5	1.60212	1.64776	1.60606	0.0338999	0.0259787	0.0056917	5.65685	0.0919423	1.85859	0.0628271	3.47818	0.143747
1.525	118.7	3.1	237.3	29	2.38899	0.0399001	118.7	3.1	237.3	29	1.53364	1.6765	1.63605	0.0220615	0.0193354	0.0898746	6.01009	0.127417	2.32437	0.0729764	3.16321	0.101695
1.9825	142.7	4.7	322.4	33.4	2.41475	0.0142717	142.7	4.7	322.4	33.4	1.50602	1.43675	1.54128	0.0354776	0.071252	0.0925738	5.6058	0.265513	1.8399	0.0865074	3.51995	0.099961
2.44	162.1	2.3	395.6	38	2.5479	0.028404	162.1	2.3	395.6	38	1.55213	1.58716	1.51223	0.00780684	0.0525481	0.0391695	6.22674	0.118402	1.89443	0.0728299	3.79841	0.115508
2.8975	175.9	3.5	427.2	37.6	2.5234	0.036895	175.9	3.5	427.2	37.6	1.56455	1.59184	1.53491	0.0121192	0.0375525	0.0376671	6.35195	0.145303	1.73403	0.0271912	3.81794	0.0336612
3.355	171.9	5.2	426.5	40	2.55003	0.00901579	171.9	5.2	426.5	40	1.60693	1.70621	1.61284	0.00838282	0.0397725	0.0373463	6.75144	0.139346	2.22516	0.129346	3.81028	0.126046
Fluence (J/cm^2)	CSC	stdev	Capacitance	stdev	Mean Surface Area Ratio	SD of Surface Area Ratio	Charge Storage Capacity (mC/cm²)	Charge Storage Capacity STDEV	Capacitance (µF/mm²)	Capacitance STDEV	Tortuosity (Diagonal)	Tortuosity (Horizontal)	Tortuosity (Vertical)	SD of Tortuosity (Diagonal)	SD of Tortuosity (Horizontal)	SD of Tortuosity (Vertical)	Sq (Roughness), µm - Overall	SD of Sq (Roughness), µm - Overall	Sq (Roughness), µm - Peak	SD of Sq (Roughness), µm - Peak	Sq (Roughness), µm - Valley	SD of Sq (Roughness), µm - Valley
12.2957	107.1	4.0726	148.3	7.9969	3.15601	0.0800447	107.1	4.0726	148.3	7.9969	1.84169	2.12269	2.17691	0.0139379	0.0726068	0.037843	9.32944	0.287851	5.02023	0.0921505	3.75011	0.219855
6.14787	141.09	5.4235	229.18	12.85	2.877	0.0614089	141.09	5.4235	229.18	12.85	1.86368	1.78398	1.87518	0.0201437	0.0733598	0.0434713	8.9546	0.253195	3.50086	0.582197	5.00383	0.265015
4.09618	163.32	5.538	293.13	8.909	2.40043	0.187839	163.32	5.538	293.13	8.909	1.51348	1.54398	1.37794	0.0616724	0.116527	0.120343	6.11013	0.942839	1.95719	0.146414	3.98047	0.459558
3.07394	163.22	4.7924	307.86	5.397	2.61075	0.0794976	163.22	4.7924	307.86	5.397	1.57973	1.4365	1.53033	0.01193	0.0656917	0.0605834	6.662	0.0627986	1.8624	0.20779	4.30848	0.189317
2.46203	157.55	3.4842	302.07	7.2957	2.40958	0.0112366	157.55	3.4842	302.07	7.2957	1.51483	1.41699	1.4977	0.0200517	0.0590508	0.101018	5.84377	0.228576	1.67168	0.179015	3.77454	0.134578
2.05169	165.22	11.167	322.07	29.77	2.39213	0.0948427	165.22	11.167	322.07	29.77	1.52147	1.53684	1.36878	0.0327402	0.0317724	0.0171675	5.64354	0.286299	1.72292	0.0886892	4.08898	0.184962
Beam Size from head (mm)	Wavelength (nm)		Focal length (mm)	M^2	Input Beam (mm)
3.55	1030		100	1.08	10.65
Speed (m/s)	SpotSize (um)		Rep Rate (MHZ)
0.03	13.2991		0.61
Exp 2 Average Power
0.603967
